# Supplementary material for: Cholest-5-en-3β-yl 3-(4-eth­oxy­phen­yl)prop-2-enoate
Source: Acta Crystallogr Sect E Struct Rep Online. 2012 Jun 13;68(Pt 7):o2064. doi: 10.1107/S160053681202452X (PMC3393328; doi:10.1107/S160053681202452X)
Supplement: Supplementary file 1 [file e-68-o2064-sup1.cif]

##############################################################################
#                                                                            #
# This CIF contains the data in a paper accepted for publication in          #
# Acta Crystallographica Section E. It conforms to the requirements of       #
# Notes for Authors for Acta Crystallographica Section E, and has been       #
# peer reviewed under the auspices of the IUCr Commission on Journals.       #
#                                                                            #
# Full details of the Crystallographic Information File format               #
# are given in the paper "The Crystallographic Information File (CIF):       #
# a New Standard Archive File for Crystallography" by S. R. Hall, F. H.      #
# Allen and I. D. Brown [Acta Cryst. (1991), A47, 655-685].                  #
#                                                                            #
# The current version of the core CIF dictionary is obtainable from          #
# ftp://ftp.iucr.org/pub/cif_core.dic.                                       #
#                                                                            #
# Software is freely available for graphical display of the structure(s)     #
# in this CIF. For information consult the CIF software page                 #
# http://www.iucr.org/resources/cif/software.                                #
#                                                                            #
# This file may be used for bona fide research purposes within the           #
# scientific community so long as proper attribution is given to the journal # 
# article from which it was obtained.                                        #
#                                                                            #
##############################################################################
data_global
_audit_creation_method
;
  Olex2 1.1
  (compiled 2011.11.01 svn.r2039, GUI svn.r3906)
;
_publ_contact_author_name     'Thies Thiemann'
_publ_contact_author_address
      'United Arab Emirates University, Al Ain, Abu Dhabi, United Arab Emirates'
_publ_contact_author_email     thies@uaeu.ac.ae
_publ_contact_author_fax       97137671291
_publ_contact_author_phone     00971-56-692-5943
_publ_section_title
;
Cholest-5-en-3\b-yl 3-(4-ethoxyphenyl)prop-2-enoate
;
loop_
    _publ_author_name
    _publ_author_footnote
    _publ_author_address
    'Bugenhagen, Bernhard' .
;
Institute of Inorganic Chemistry
University of Hamburg
Hamburg
Germany
;
    'Munk, Ariane' .
;
Institute of Organic Chemistry
University of Hamburg
Hamburg
Germany
;
    'Vill, Volkmar' .
;
Institute of Organic Chemistry
University of Hamburg
Hamburg
Germany
;
    'Al-Jasem, Yosef' .
;
Department of Chemical Engineering
United Arab Emirates  University
Al Ain
Abu Dhabi
United Arab Emirates
;
    'Thiemann, Thies' .
;
Department of Chemistry
United Arab Emirates  University
Al Ain
Abu Dhabi
United Arab Emirates
;
data_I
_journal_date_recd_electronic     2012-04-12
_journal_date_accepted     2012-05-29
_journal_name_full     'Acta Crystallographica, Section E'
_journal_year     2012
_journal_volume     68
_journal_issue      7
_journal_page_first     o2064
_journal_page_last     o2064
_journal_paper_category     QO
_journal_paper_doi     10.1107/S160053681202452X
_journal_coeditor_code     GK2477
_chemical_name_systematic
;
Cholest-5-en-3\b-yl 3-(4-ethoxyphenyl)prop-2-enoate
;
_chemical_name_common     'Cholesteryl p-ethoxycinnamate'
_chemical_formula_moiety     'C38 H56 O3'
_chemical_formula_sum     'C38 H56 O3'
_chemical_formula_iupac     'C38 H56 O3'
_chemical_formula_weight     560.83
_chemical_melting_point     543
_space_group_crystal_system     monoclinic
_space_group_name_H-M_alt     'P 21'
_space_group_name_Hall     'P 2yb'
loop_
    _space_group_symop_id
    _space_group_symop_operation_xyz
    1 'x, y, z'
    2 '-x, y+1/2, -z'
_cell_length_a     11.6919(5)
_cell_length_b     10.5844(4)
_cell_length_c     27.3230(11)
_cell_angle_alpha     90.00
_cell_angle_beta     101.2260(10)
_cell_angle_gamma     90.00
_cell_volume     3316.6(2)
_cell_formula_units_Z     4
_cell_measurement_reflns_used     9899
_cell_measurement_theta_min     2.45
_cell_measurement_theta_max     27.90
_cell_measurement_temperature     100
_exptl_crystal_description     needle
_exptl_crystal_colour     colourless
_exptl_crystal_size_max     0.25
_exptl_crystal_size_mid     0.08
_exptl_crystal_size_min     0.07
_exptl_crystal_density_diffrn     1.123
_exptl_crystal_density_meas     ?
_exptl_crystal_density_method     'not measured'
_exptl_crystal_F_000     1232
_exptl_absorpt_coefficient_mu     0.069
_exptl_absorpt_correction_type     multi-scan
_exptl_absorpt_process_details     '(SADABS; Bruker, 2009)'
_exptl_absorpt_correction_T_min     0.714
_exptl_absorpt_correction_T_max     0.746
_diffrn_ambient_temperature     100
_diffrn_radiation_type     'Mo K\a'
_diffrn_radiation_wavelength     0.71073
_diffrn_radiation_monochromator     'multi-layer optics'
_diffrn_measurement_device_type     'Bruker APEXII CCD area-detector'
_diffrn_measurement_method     '\w and \f scans'
_diffrn_detector_area_resol_mean     8
_diffrn_reflns_number     45080
_diffrn_reflns_av_R_equivalents     0.0292
_diffrn_reflns_theta_min     1.79
_diffrn_reflns_theta_max     27.50
_diffrn_reflns_theta_full     27.50
_diffrn_measured_fraction_theta_max     0.988
_diffrn_measured_fraction_theta_full     0.988
_diffrn_reflns_limit_h_min     -15
_diffrn_reflns_limit_h_max     15
_diffrn_reflns_limit_k_min     -13
_diffrn_reflns_limit_k_max     13
_diffrn_reflns_limit_l_min     -35
_diffrn_reflns_limit_l_max     35
_diffrn_standards_number     0
_diffrn_standards_interval_count     0
_diffrn_standards_interval_time     0
_diffrn_standards_decay_%     .
_refine_special_details
;
Refinement of <i>F</i>^2^ against ALL reflections. The weighted <i>R</i>-factor
<i>wR</i> and goodness of fit <i>S</i> are based on <i>F</i>^2^, conventional
<i>R</i>-factors <i>R</i> are based on <i>F</i>, with <i>F</i> set to zero for
negative <i>F</i>^2^. The threshold expression of <i>F</i>^2^ >
\s(<i>F</i>^2^) is used only for calculating <i>R</i>-factors(gt) <i>etc</i>.
and is not relevant to the choice of reflections for refinement.
<i>R</i>-factors based on <i>F</i>^2^ are statistically about twice as large
as those based on <i>F</i>, and <i>R</i>- factors based on ALL data will be
even larger.
;
_reflns_number_total     7947
_reflns_number_gt     7272
_reflns_threshold_expression     I>2sigma(I)
_refine_ls_structure_factor_coef     Fsqd
_refine_ls_matrix_type     full
_refine_ls_R_factor_all     0.0463
_refine_ls_R_factor_gt     0.0406
_refine_ls_wR_factor_gt     0.1042
_refine_ls_wR_factor_ref     0.1084
_refine_ls_goodness_of_fit_ref     1.055
_refine_ls_restrained_S_all     1.055
_refine_ls_number_reflns     7947
_refine_ls_number_parameters     751
_refine_ls_number_restraints     1
_refine_ls_hydrogen_treatment     constr
_refine_ls_weighting_scheme     calc
_refine_ls_weighting_details
         'calc w=1/[\s^2^(Fo^2^)+(0.0583P)^2^+0.8113P] where P=(Fo^2^+2Fc^2^)/3'
_atom_sites_solution_hydrogens     geom
_atom_sites_solution_primary     direct
_atom_sites_solution_secondary     difmap
_refine_ls_shift/su_max     0.001
_refine_ls_shift/su_mean     0.000
_refine_diff_density_max     0.770
_refine_diff_density_min     -0.184
_refine_ls_extinction_method     none
_refine_ls_extinction_coef     ?
loop_
    _atom_type_symbol
    _atom_type_description
    _atom_type_scat_dispersion_real
    _atom_type_scat_dispersion_imag
    _atom_type_scat_source
    'C' 'C' 0.0033 0.0000
                         'International Tables Vol C Tables 4.2.6.8 and 6.1.1.4'
    'H' 'H' 0.0000 0.0000
                         'International Tables Vol C Tables 4.2.6.8 and 6.1.1.4'
    'O' 'O' 0.0106 0.0000
                         'International Tables Vol C Tables 4.2.6.8 and 6.1.1.4'
_computing_data_collection     'APEX2 (Bruker, 2009)'
_computing_cell_refinement     'SAINT (Bruker, 2009)'
_computing_data_reduction     'SAINT (Bruker, 2009)'
_computing_structure_solution     'SHELXS97 (Sheldrick, 2008)'
_computing_structure_refinement
;
SHELXL97 (Sheldrick, 2008) within OLEX2 (Dolomanov <i>et al.</i>,
2009)
;
_computing_molecular_graphics
;
PLATON (Spek, 2009) and Mercury (Macrae <i>et al.</i>, 2008)
;
_computing_publication_material
;
SHELXL97 (Sheldrick, 2008) and PLATON (Spek, 2009)
;
loop_
    _atom_site_type_symbol
    _atom_site_label
    _atom_site_fract_x
    _atom_site_fract_y
    _atom_site_fract_z
    _atom_site_U_iso_or_equiv
    _atom_site_adp_type
    _atom_site_calc_flag
    _atom_site_refinement_flags
    _atom_site_occupancy
    _atom_site_symmetry_multiplicity
    _atom_site_disorder_assembly
    _atom_site_disorder_group
    C C1B 0.50002(19) 0.8745(2) 0.77777(8) 0.0237(4) Uani d . 1 1 . .
    H H1BA 0.4478 0.9488 0.7758 0.028 Uiso calc R 1 1 . .
    H H1BB 0.4561 0.8000 0.7859 0.028 Uiso calc R 1 1 . .
    C C2B 0.60530(19) 0.8956(2) 0.82008(8) 0.0237(4) Uani d . 1 1 . .
    H H2BA 0.6468 0.9736 0.8137 0.028 Uiso calc R 1 1 . .
    H H2BB 0.5787 0.9059 0.8521 0.028 Uiso calc R 1 1 . .
    C C3B 0.68674(18) 0.7837(2) 0.82327(8) 0.0218(4) Uani d . 1 1 . .
    H H3B 0.6463 0.7061 0.8320 0.026 Uiso calc R 1 1 . .
    C C4B 0.72765(18) 0.7630(2) 0.77432(8) 0.0226(4) Uani d . 1 1 . .
    H H4BA 0.7769 0.8352 0.7682 0.027 Uiso calc R 1 1 . .
    H H4BB 0.7758 0.6855 0.7768 0.027 Uiso calc R 1 1 . .
    C C5B 0.62539(17) 0.7504(2) 0.73096(7) 0.0197(4) Uani d . 1 1 . .
    C C6B 0.62078(19) 0.6562(2) 0.69872(8) 0.0236(4) Uani d . 1 1 . .
    H H6B 0.6810 0.5946 0.7052 0.028 Uiso calc R 1 1 . .
    C C7B 0.52771(19) 0.6389(2) 0.65267(8) 0.0241(5) Uani d . 1 1 . .
    H H7BA 0.4774 0.5668 0.6578 0.029 Uiso calc R 1 1 . .
    H H7BB 0.5649 0.6185 0.6241 0.029 Uiso calc R 1 1 . .
    C C8B 0.45243(17) 0.7572(2) 0.64045(7) 0.0191(4) Uani d . 1 1 . .
    H H8B 0.4980 0.8223 0.6259 0.023 Uiso calc R 1 1 . .
    C C9B 0.42165(17) 0.8100(2) 0.68878(7) 0.0188(4) Uani d . 1 1 . .
    H H9B 0.3882 0.7380 0.7051 0.023 Uiso calc R 1 1 . .
    C C10B 0.53253(18) 0.8536(2) 0.72619(7) 0.0186(4) Uani d . 1 1 . .
    C C11B 0.32670(19) 0.9126(2) 0.67917(8) 0.0260(5) Uani d . 1 1 . .
    H H11C 0.2996 0.9292 0.7107 0.031 Uiso calc R 1 1 . .
    H H11D 0.3618 0.9917 0.6695 0.031 Uiso calc R 1 1 . .
    C C12B 0.22060(19) 0.8796(2) 0.63854(8) 0.0239(5) Uani d . 1 1 . .
    H H12C 0.1773 0.8088 0.6501 0.029 Uiso calc R 1 1 . .
    H H12D 0.1677 0.9534 0.6324 0.029 Uiso calc R 1 1 . .
    C C13B 0.25827(17) 0.8421(2) 0.58983(7) 0.0180(4) Uani d . 1 1 . .
    C C14B 0.34130(17) 0.72835(19) 0.60296(7) 0.0185(4) Uani d . 1 1 . .
    H H14B 0.2978 0.6639 0.6189 0.022 Uiso calc R 1 1 . .
    C C15B 0.35437(18) 0.6737(2) 0.55244(8) 0.0213(4) Uani d . 1 1 . .
    H H15C 0.3677 0.5813 0.5548 0.026 Uiso calc R 1 1 . .
    H H15D 0.4201 0.7140 0.5404 0.026 Uiso calc R 1 1 . .
    C C16B 0.23677(18) 0.7043(2) 0.51733(8) 0.0224(4) Uani d . 1 1 . .
    H H16C 0.1955 0.6254 0.5051 0.027 Uiso calc R 1 1 . .
    H H16D 0.2503 0.7537 0.4882 0.027 Uiso calc R 1 1 . .
    C C17B 0.16351(17) 0.7823(2) 0.54817(7) 0.0187(4) Uani d . 1 1 . .
    H H17B 0.1182 0.7210 0.5647 0.022 Uiso calc R 1 1 . .
    C C18B 0.31660(19) 0.9530(2) 0.56817(8) 0.0233(4) Uani d . 1 1 . .
    H H18D 0.2615 1.0235 0.5612 0.035 Uiso calc R 1 1 . .
    H H18E 0.3399 0.9265 0.5372 0.035 Uiso calc R 1 1 . .
    H H18F 0.3857 0.9800 0.5923 0.035 Uiso calc R 1 1 . .
    C C19B 0.5826(2) 0.9771(2) 0.70902(8) 0.0249(5) Uani d . 1 1 . .
    H H19D 0.5298 1.0473 0.7122 0.037 Uiso calc R 1 1 . .
    H H19E 0.5904 0.9689 0.6741 0.037 Uiso calc R 1 1 . .
    H H19F 0.6593 0.9937 0.7299 0.037 Uiso calc R 1 1 . .
    C C20B 0.07489(18) 0.8707(2) 0.51588(8) 0.0221(4) Uani d . 1 1 . .
    H H20B 0.1189 0.9300 0.4979 0.026 Uiso calc R 1 1 . .
    C C21B 0.0071(2) 0.9492(2) 0.54760(9) 0.0295(5) Uani d . 1 1 . .
    H H21D 0.0585 1.0139 0.5658 0.044 Uiso calc R 1 1 . .
    H H21E -0.0214 0.8941 0.5714 0.044 Uiso calc R 1 1 . .
    H H21F -0.0592 0.9901 0.5259 0.044 Uiso calc R 1 1 . .
    C C22B -0.00947(19) 0.7938(2) 0.47650(8) 0.0257(5) Uani d . 1 1 . .
    H H22C 0.0368 0.7371 0.4590 0.031 Uiso calc R 1 1 . .
    H H22D -0.0584 0.7400 0.4938 0.031 Uiso calc R 1 1 . .
    C C23B -0.0894(2) 0.8743(2) 0.43762(9) 0.0320(5) Uani d . 1 1 . .
    H H23C -0.1372 0.9299 0.4548 0.038 Uiso calc R 1 1 . .
    H H23D -0.0410 0.9289 0.4203 0.038 Uiso calc R 1 1 . .
    C C24B -0.1698(2) 0.7943(2) 0.39908(8) 0.0272(5) Uani d . 1 1 . .
    H H24C -0.2122 0.7340 0.4168 0.033 Uiso calc R 1 1 . .
    H H24D -0.1216 0.7443 0.3801 0.033 Uiso calc R 1 1 . .
    C C25B -0.2593(2) 0.8704(2) 0.36200(8) 0.0270(5) Uani d . 1 1 . .
    H H25B -0.2999 0.9291 0.3817 0.032 Uiso calc R 1 1 . .
    C C26B -0.2019(3) 0.9504(3) 0.32722(10) 0.0397(6) Uani d . 1 1 . .
    H H26D -0.1606 0.8952 0.3077 0.060 Uiso calc R 1 1 . .
    H H26E -0.1465 1.0090 0.3470 0.060 Uiso calc R 1 1 . .
    H H26F -0.2618 0.9983 0.3046 0.060 Uiso calc R 1 1 . .
    C C27B -0.3518(2) 0.7833(3) 0.33197(9) 0.0358(6) Uani d . 1 1 . .
    H H27D -0.3899 0.7349 0.3549 0.054 Uiso calc R 1 1 . .
    H H27E -0.3145 0.7250 0.3120 0.054 Uiso calc R 1 1 . .
    H H27F -0.4101 0.8341 0.3098 0.054 Uiso calc R 1 1 . .
    C C28B 0.84713(19) 0.7127(2) 0.88528(8) 0.0247(5) Uani d . 1 1 . .
    C C29B 0.93912(18) 0.7553(2) 0.92685(8) 0.0238(4) Uani d . 1 1 . .
    H H29B 0.9521 0.8430 0.9328 0.029 Uiso calc R 1 1 . .
    C C30B 1.00404(18) 0.6710(2) 0.95611(8) 0.0243(5) Uani d . 1 1 . .
    H H30B 0.9909 0.5848 0.9471 0.029 Uiso calc R 1 1 . .
    C C31B 1.09345(18) 0.6961(2) 1.00060(8) 0.0228(4) Uani d . 1 1 . .
    C C32B 1.12289(19) 0.8178(2) 1.01864(8) 0.0251(5) Uani d . 1 1 . .
    H H32B 1.0854 0.8885 1.0009 0.030 Uiso calc R 1 1 . .
    C C33B 1.2056(2) 0.8380(2) 1.06179(9) 0.0269(5) Uani d . 1 1 . .
    H H33B 1.2248 0.9215 1.0733 0.032 Uiso calc R 1 1 . .
    C C34B 1.26024(18) 0.7344(2) 1.08804(8) 0.0238(4) Uani d . 1 1 . .
    C C35B 1.23214(19) 0.6126(2) 1.07093(8) 0.0257(5) Uani d . 1 1 . .
    H H35B 1.2692 0.5421 1.0889 0.031 Uiso calc R 1 1 . .
    C C36B 1.15012(19) 0.5942(2) 1.02768(8) 0.0250(5) Uani d . 1 1 . .
    H H36B 1.1319 0.5106 1.0161 0.030 Uiso calc R 1 1 . .
    C C37B 1.3761(2) 0.8662(3) 1.15029(9) 0.0325(5) Uani d . 1 1 . .
    H H37C 1.3078 0.9131 1.1573 0.039 Uiso calc R 1 1 . .
    H H37D 1.4104 0.9148 1.1257 0.039 Uiso calc R 1 1 . .
    C C38B 1.4655(2) 0.8477(3) 1.19796(9) 0.0385(6) Uani d . 1 1 . .
    H H38D 1.4328 0.7932 1.2208 0.058 Uiso calc R 1 1 . .
    H H38E 1.4860 0.9298 1.2138 0.058 Uiso calc R 1 1 . .
    H H38F 1.5355 0.8080 1.1901 0.058 Uiso calc R 1 1 . .
    O O1B 0.78630(13) 0.81197(15) 0.86300(5) 0.0237(3) Uani d . 1 1 . .
    O O2B 0.82610(16) 0.60381(17) 0.87301(7) 0.0356(4) Uani d . 1 1 . .
    O O3B 1.34174(14) 0.74309(17) 1.13115(6) 0.0294(4) Uani d . 1 1 . .
    C C1A 0.8932(2) 0.3266(2) 0.77104(9) 0.0315(5) Uani d . 1 1 . .
    H H1AA 0.8663 0.3602 0.8007 0.038 Uiso calc R 1 1 . .
    H H1AB 0.9451 0.3906 0.7604 0.038 Uiso calc R 1 1 . .
    C C2A 0.7868(2) 0.3066(3) 0.72871(9) 0.0335(6) Uani d . 1 1 . .
    H H2AA 0.7323 0.2461 0.7396 0.040 Uiso calc R 1 1 . .
    H H2AB 0.7453 0.3878 0.7207 0.040 Uiso calc R 1 1 . .
    C C3A 0.82570(19) 0.2560(2) 0.68269(8) 0.0267(5) Uani d . 1 1 . .
    H H3A 0.8760 0.3198 0.6700 0.032 Uiso calc R 1 1 . .
    C C4A 0.89175(19) 0.1329(2) 0.69391(8) 0.0248(5) Uani d . 1 1 . .
    H H4AA 0.9227 0.1065 0.6642 0.030 Uiso calc R 1 1 . .
    H H4AB 0.8376 0.0665 0.7009 0.030 Uiso calc R 1 1 . .
    C C5A 0.99232(19) 0.1453(2) 0.73842(8) 0.0231(4) Uani d . 1 1 . .
    C C6A 1.0972(2) 0.1040(3) 0.73531(9) 0.0332(6) Uani d . 1 1 . .
    H H6A 1.1081 0.0719 0.7041 0.040 Uiso calc R 1 1 . .
    C C7A 1.2005(2) 0.1042(3) 0.77772(9) 0.0383(6) Uani d . 1 1 . .
    H H7AA 1.2561 0.1702 0.7716 0.046 Uiso calc R 1 1 . .
    H H7AB 1.2406 0.0216 0.7788 0.046 Uiso calc R 1 1 . .
    C C8A 1.16655(19) 0.1286(2) 0.82794(8) 0.0236(5) Uani d . 1 1 . .
    H H8A 1.1295 0.0505 0.8384 0.028 Uiso calc R 1 1 . .
    C C9A 1.07796(18) 0.2372(2) 0.82321(8) 0.0223(4) Uani d . 1 1 . .
    H H9A 1.1138 0.3102 0.8085 0.027 Uiso calc R 1 1 . .
    C C10A 0.96339(18) 0.2038(2) 0.78571(8) 0.0218(4) Uani d . 1 1 . .
    C C11A 1.05688(19) 0.2817(2) 0.87455(8) 0.0259(5) Uani d . 1 1 . .
    H H11A 1.0092 0.2175 0.8877 0.031 Uiso calc R 1 1 . .
    H H11B 1.0113 0.3611 0.8699 0.031 Uiso calc R 1 1 . .
    C C12A 1.16956(19) 0.3045(2) 0.91377(8) 0.0242(5) Uani d . 1 1 . .
    H H12A 1.2118 0.3778 0.9035 0.029 Uiso calc R 1 1 . .
    H H12B 1.1487 0.3249 0.9463 0.029 Uiso calc R 1 1 . .
    C C13A 1.24945(18) 0.1887(2) 0.91977(8) 0.0204(4) Uani d . 1 1 . .
    C C14A 1.27365(18) 0.1597(2) 0.86724(8) 0.0221(4) Uani d . 1 1 . .
    H H14A 1.3069 0.2389 0.8558 0.027 Uiso calc R 1 1 . .
    C C15A 1.3730(2) 0.0634(3) 0.87590(9) 0.0320(6) Uani d . 1 1 . .
    H H15A 1.4205 0.0701 0.8497 0.038 Uiso calc R 1 1 . .
    H H15B 1.3424 -0.0237 0.8761 0.038 Uiso calc R 1 1 . .
    C C16A 1.44533(19) 0.0991(2) 0.92745(8) 0.0270(5) Uani d . 1 1 . .
    H H16A 1.5237 0.1290 0.9241 0.032 Uiso calc R 1 1 . .
    H H16B 1.4546 0.0249 0.9500 0.032 Uiso calc R 1 1 . .
    C C17A 1.37803(18) 0.2058(2) 0.94863(7) 0.0212(4) Uani d . 1 1 . .
    H H17A 1.4069 0.2880 0.9377 0.025 Uiso calc R 1 1 . .
    C C18A 1.1925(2) 0.0769(2) 0.94191(9) 0.0270(5) Uani d . 1 1 . .
    H H18A 1.2458 0.0045 0.9462 0.040 Uiso calc R 1 1 . .
    H H18B 1.1197 0.0538 0.9193 0.040 Uiso calc R 1 1 . .
    H H18C 1.1756 0.1012 0.9744 0.040 Uiso calc R 1 1 . .
    C C19A 0.8886(2) 0.1098(3) 0.80890(9) 0.0310(5) Uani d . 1 1 . .
    H H19A 0.8561 0.1524 0.8350 0.047 Uiso calc R 1 1 . .
    H H19B 0.9372 0.0387 0.8235 0.047 Uiso calc R 1 1 . .
    H H19C 0.8249 0.0785 0.7830 0.047 Uiso calc R 1 1 . .
    C C20A 1.40391(18) 0.2050(2) 1.00620(8) 0.0240(4) Uani d . 1 1 . .
    H H20A 1.3777 0.1219 1.0176 0.029 Uiso calc R 1 1 . .
    C C21A 1.3378(2) 0.3099(3) 1.02773(9) 0.0325(5) Uani d . 1 1 . .
    H H21A 1.3535 0.3913 1.0132 0.049 Uiso calc R 1 1 . .
    H H21B 1.3638 0.3132 1.0640 0.049 Uiso calc R 1 1 . .
    H H21C 1.2540 0.2924 1.0197 0.049 Uiso calc R 1 1 . .
    C C22A 1.53664(19) 0.2170(2) 1.02611(8) 0.0259(5) Uani d . 1 1 . .
    H H22A 1.5771 0.1524 1.0095 0.031 Uiso calc R 1 1 . .
    H H22B 1.5625 0.3009 1.0166 0.031 Uiso calc R 1 1 . .
    C C23A 1.57473(19) 0.2015(3) 1.08280(8) 0.0276(5) Uani d . 1 1 . .
    H H23A 1.5436 0.2729 1.0996 0.033 Uiso calc R 1 1 . .
    H H23B 1.5409 0.1225 1.0932 0.033 Uiso calc R 1 1 . .
    C C24A 1.70691(19) 0.1971(3) 1.09949(8) 0.0275(5) Uani d . 1 1 . .
    H H24A 1.7411 0.2689 1.0841 0.033 Uiso calc R 1 1 . .
    H H24B 1.7361 0.1183 1.0867 0.033 Uiso calc R 1 1 . .
    C C25A 1.7501(2) 0.2024(3) 1.15630(8) 0.0314(5) Uani d . 1 1 . .
    H H25A 1.7177 0.2808 1.1689 0.038 Uiso calc R 1 1 . .
    C C26A 1.7076(3) 0.0899(3) 1.18265(10) 0.0461(7) Uani d . 1 1 . .
    H H26A 1.7367 0.0115 1.1704 0.069 Uiso calc R 1 1 . .
    H H26B 1.6222 0.0887 1.1758 0.069 Uiso calc R 1 1 . .
    H H26C 1.7367 0.0970 1.2187 0.069 Uiso calc R 1 1 . .
    C C27A 1.8831(2) 0.2121(4) 1.16863(10) 0.0549(9) Uani d . 1 1 . .
    H H27A 1.9082 0.2856 1.1516 0.082 Uiso calc R 1 1 . .
    H H27B 1.9172 0.1353 1.1574 0.082 Uiso calc R 1 1 . .
    H H27C 1.9093 0.2215 1.2048 0.082 Uiso calc R 1 1 . .
    C C28A 0.67884(19) 0.3256(2) 0.61451(8) 0.0240(5) Uani d . 1 1 . .
    C C29A 0.57405(18) 0.2878(2) 0.57844(8) 0.0236(4) Uani d . 1 1 . .
    H H29A 0.5433 0.2050 0.5795 0.028 Uiso calc R 1 1 . .
    C C30A 0.52194(19) 0.3705(2) 0.54399(8) 0.0217(4) Uani d . 1 1 . .
    H H30A 0.5531 0.4537 0.5468 0.026 Uiso calc R 1 1 . .
    C C31A 0.42368(18) 0.3498(2) 0.50272(8) 0.0204(4) Uani d . 1 1 . .
    C C32A 0.39284(18) 0.4477(2) 0.46799(8) 0.0220(4) Uani d . 1 1 . .
    H H32A 0.4311 0.5270 0.4739 0.026 Uiso calc R 1 1 . .
    C C33A 0.30829(19) 0.4316(2) 0.42559(8) 0.0234(4) Uani d . 1 1 . .
    H H33A 0.2886 0.4995 0.4027 0.028 Uiso calc R 1 1 . .
    C C34A 0.25167(19) 0.3153(2) 0.41630(8) 0.0236(4) Uani d . 1 1 . .
    C C35A 0.27867(18) 0.2172(2) 0.45101(8) 0.0244(4) Uani d . 1 1 . .
    H H35A 0.2390 0.1386 0.4455 0.029 Uiso calc R 1 1 . .
    C C36A 0.36379(18) 0.2355(2) 0.49353(8) 0.0235(4) Uani d . 1 1 . .
    H H36A 0.3817 0.1686 0.5169 0.028 Uiso calc R 1 1 . .
    C C37A 0.1117(2) 0.1912(2) 0.36052(9) 0.0306(5) Uani d . 1 1 . .
    H H37A 0.0605 0.1724 0.3845 0.037 Uiso calc R 1 1 . .
    H H37B 0.1681 0.1211 0.3614 0.037 Uiso calc R 1 1 . .
    C C38A 0.0401(2) 0.2070(3) 0.30852(9) 0.0357(6) Uani d . 1 1 . .
    H H38A -0.0136 0.2783 0.3081 0.054 Uiso calc R 1 1 . .
    H H38B -0.0046 0.1297 0.2987 0.054 Uiso calc R 1 1 . .
    H H38C 0.0921 0.2233 0.2851 0.054 Uiso calc R 1 1 . .
    O O1A 0.72293(13) 0.22869(15) 0.64413(6) 0.0264(3) Uani d . 1 1 . .
    O O2A 0.72243(15) 0.43022(16) 0.61707(7) 0.0346(4) Uani d . 1 1 . .
    O O3A 0.17188(14) 0.30866(16) 0.37293(6) 0.0284(4) Uani d . 1 1 . .
loop_
    _atom_site_aniso_label
    _atom_site_aniso_U_11
    _atom_site_aniso_U_22
    _atom_site_aniso_U_33
    _atom_site_aniso_U_12
    _atom_site_aniso_U_13
    _atom_site_aniso_U_23
    C1B 0.0215(10) 0.0300(11) 0.0188(10) 0.0033(9) 0.0020(8) -0.0017(9)
    C2B 0.0226(10) 0.0304(12) 0.0168(10) 0.0035(9) 0.0009(8) -0.0018(8)
    C3B 0.0201(10) 0.0252(11) 0.0180(10) 0.0001(9) -0.0016(8) 0.0005(8)
    C4B 0.0184(10) 0.0259(11) 0.0220(10) 0.0033(8) 0.0006(8) -0.0009(8)
    C5B 0.0160(9) 0.0242(10) 0.0182(10) 0.0013(8) 0.0016(7) 0.0006(8)
    C6B 0.0202(10) 0.0228(10) 0.0263(11) 0.0058(9) 0.0005(8) -0.0019(9)
    C7B 0.0228(11) 0.0219(11) 0.0253(11) 0.0049(9) -0.0010(9) -0.0073(9)
    C8B 0.0181(9) 0.0205(10) 0.0181(10) 0.0023(8) 0.0021(7) -0.0027(8)
    C9B 0.0171(9) 0.0219(10) 0.0165(9) 0.0021(8) 0.0012(7) -0.0017(8)
    C10B 0.0186(9) 0.0200(10) 0.0165(9) 0.0016(8) 0.0016(8) -0.0016(8)
    C11B 0.0250(11) 0.0288(11) 0.0224(11) 0.0098(9) 0.0000(9) -0.0086(9)
    C12B 0.0201(10) 0.0323(12) 0.0184(10) 0.0076(9) 0.0019(8) -0.0031(9)
    C13B 0.0162(9) 0.0197(10) 0.0172(9) -0.0011(8) 0.0011(7) -0.0017(7)
    C14B 0.0180(9) 0.0183(10) 0.0193(10) 0.0006(8) 0.0035(8) -0.0018(8)
    C15B 0.0207(10) 0.0221(10) 0.0201(10) 0.0015(8) 0.0019(8) -0.0052(8)
    C16B 0.0209(10) 0.0236(10) 0.0209(10) 0.0002(9) -0.0002(8) -0.0034(8)
    C17B 0.0176(9) 0.0182(9) 0.0190(10) -0.0012(8) 0.0006(8) -0.0006(8)
    C18B 0.0232(10) 0.0202(10) 0.0251(11) -0.0021(9) 0.0017(8) 0.0005(8)
    C19B 0.0266(11) 0.0221(11) 0.0237(11) -0.0021(9) -0.0008(9) 0.0001(8)
    C20B 0.0209(10) 0.0205(10) 0.0223(10) -0.0002(8) -0.0019(8) 0.0010(8)
    C21B 0.0250(11) 0.0273(11) 0.0310(12) 0.0074(9) -0.0073(9) -0.0038(9)
    C22B 0.0239(11) 0.0237(11) 0.0255(11) -0.0004(9) -0.0046(9) -0.0013(9)
    C23B 0.0345(13) 0.0218(11) 0.0331(13) -0.0006(10) -0.0099(10) 0.0002(9)
    C24B 0.0298(11) 0.0222(11) 0.0262(11) 0.0009(9) -0.0025(9) 0.0003(9)
    C25B 0.0320(12) 0.0219(11) 0.0232(11) 0.0030(9) -0.0038(9) -0.0005(9)
    C26B 0.0471(15) 0.0384(14) 0.0317(14) -0.0009(13) 0.0027(11) 0.0082(11)
    C27B 0.0363(13) 0.0354(14) 0.0298(13) 0.0015(11) -0.0078(10) -0.0026(10)
    C28B 0.0241(11) 0.0260(11) 0.0225(10) 0.0016(9) 0.0014(8) 0.0044(9)
    C29B 0.0233(10) 0.0265(11) 0.0208(10) 0.0004(9) 0.0023(8) 0.0002(9)
    C30B 0.0230(10) 0.0266(11) 0.0226(10) 0.0002(9) 0.0025(8) 0.0011(8)
    C31B 0.0192(10) 0.0288(11) 0.0201(10) 0.0013(9) 0.0029(8) 0.0034(9)
    C32B 0.0238(11) 0.0267(11) 0.0228(11) 0.0025(9) 0.0000(9) 0.0065(9)
    C33B 0.0268(11) 0.0270(12) 0.0251(11) -0.0028(9) 0.0005(9) 0.0005(9)
    C34B 0.0178(10) 0.0331(12) 0.0197(10) 0.0015(9) 0.0017(8) 0.0022(9)
    C35B 0.0223(11) 0.0286(12) 0.0248(11) 0.0049(9) 0.0012(9) 0.0066(9)
    C36B 0.0239(11) 0.0246(11) 0.0252(11) 0.0011(9) 0.0015(9) 0.0007(9)
    C37B 0.0292(12) 0.0381(14) 0.0271(12) -0.0056(11) -0.0024(10) -0.0002(10)
    C38B 0.0304(13) 0.0540(17) 0.0274(13) -0.0065(12) -0.0032(10) -0.0001(11)
    O1B 0.0229(8) 0.0261(8) 0.0189(7) 0.0029(6) -0.0032(6) 0.0008(6)
    O2B 0.0386(10) 0.0265(9) 0.0349(9) -0.0016(8) -0.0098(8) 0.0022(7)
    O3B 0.0257(8) 0.0342(9) 0.0245(8) -0.0002(7) -0.0044(6) 0.0021(7)
    C1A 0.0306(12) 0.0264(12) 0.0319(12) 0.0098(10) -0.0073(10) -0.0082(10)
    C2A 0.0280(12) 0.0333(13) 0.0334(13) 0.0120(11) -0.0079(10) -0.0080(11)
    C3A 0.0245(11) 0.0241(11) 0.0273(11) -0.0003(9) -0.0051(9) -0.0009(9)
    C4A 0.0241(11) 0.0284(11) 0.0203(10) 0.0021(9) 0.0002(8) -0.0037(9)
    C5A 0.0238(11) 0.0239(11) 0.0199(10) 0.0024(9) 0.0002(8) -0.0023(8)
    C6A 0.0293(12) 0.0503(16) 0.0187(11) 0.0097(11) 0.0014(9) -0.0082(10)
    C7A 0.0264(12) 0.0654(19) 0.0219(11) 0.0152(12) 0.0014(9) -0.0110(12)
    C8A 0.0207(10) 0.0303(12) 0.0184(10) 0.0055(9) 0.0007(8) -0.0056(9)
    C9A 0.0199(10) 0.0240(11) 0.0221(10) 0.0005(9) 0.0018(8) -0.0011(8)
    C10A 0.0194(10) 0.0246(10) 0.0207(10) 0.0020(9) 0.0020(8) -0.0035(8)
    C11A 0.0214(10) 0.0291(12) 0.0257(11) 0.0069(9) 0.0013(8) -0.0060(9)
    C12A 0.0233(11) 0.0253(11) 0.0227(11) 0.0040(9) 0.0011(8) -0.0052(9)
    C13A 0.0184(9) 0.0233(11) 0.0185(10) 0.0007(8) 0.0012(8) -0.0024(8)
    C14A 0.0179(10) 0.0292(11) 0.0187(10) 0.0042(9) 0.0025(8) -0.0040(8)
    C15A 0.0253(11) 0.0442(15) 0.0238(11) 0.0124(11) -0.0015(9) -0.0097(10)
    C16A 0.0207(10) 0.0363(13) 0.0225(11) 0.0087(10) 0.0005(8) -0.0051(9)
    C17A 0.0192(10) 0.0245(10) 0.0192(10) 0.0014(8) 0.0020(8) -0.0019(8)
    C18A 0.0251(11) 0.0289(12) 0.0254(11) -0.0037(9) 0.0012(9) 0.0007(9)
    C19A 0.0254(11) 0.0419(14) 0.0248(11) -0.0071(11) 0.0028(9) -0.0026(10)
    C20A 0.0203(10) 0.0311(11) 0.0200(10) -0.0003(9) 0.0020(8) -0.0033(9)
    C21A 0.0244(11) 0.0465(15) 0.0245(11) 0.0022(11) -0.0004(9) -0.0125(11)
    C22A 0.0224(10) 0.0327(12) 0.0211(10) 0.0003(10) 0.0009(8) -0.0028(9)
    C23A 0.0257(11) 0.0362(13) 0.0198(10) -0.0017(10) 0.0020(9) -0.0016(9)
    C24A 0.0231(11) 0.0361(13) 0.0220(11) 0.0039(10) 0.0009(9) 0.0014(9)
    C25A 0.0281(12) 0.0430(14) 0.0215(11) 0.0069(11) 0.0007(9) 0.0014(10)
    C26A 0.0637(19) 0.0475(17) 0.0275(13) 0.0134(15) 0.0096(13) 0.0123(12)
    C27A 0.0307(14) 0.104(3) 0.0260(13) 0.0090(17) -0.0044(11) 0.0008(16)
    C28A 0.0243(11) 0.0231(11) 0.0238(11) 0.0044(9) 0.0027(9) -0.0010(8)
    C29A 0.0229(10) 0.0227(10) 0.0241(11) 0.0029(9) 0.0019(8) -0.0021(8)
    C30A 0.0225(10) 0.0227(10) 0.0207(10) -0.0003(9) 0.0060(8) -0.0031(8)
    C31A 0.0185(10) 0.0235(10) 0.0200(10) 0.0031(8) 0.0056(8) -0.0015(8)
    C32A 0.0232(10) 0.0211(10) 0.0225(10) 0.0023(9) 0.0064(8) -0.0008(8)
    C33A 0.0266(11) 0.0239(11) 0.0197(10) 0.0049(9) 0.0049(8) 0.0012(8)
    C34A 0.0205(10) 0.0276(11) 0.0219(10) 0.0045(9) 0.0020(8) -0.0009(9)
    C35A 0.0204(10) 0.0224(11) 0.0290(11) -0.0012(9) 0.0017(9) 0.0001(9)
    C36A 0.0243(11) 0.0217(11) 0.0239(11) 0.0022(9) 0.0034(8) 0.0032(8)
    C37A 0.0269(12) 0.0319(13) 0.0304(12) -0.0025(10) -0.0003(9) -0.0026(10)
    C38A 0.0282(12) 0.0504(16) 0.0269(12) -0.0013(12) 0.0014(10) -0.0046(11)
    O1A 0.0242(8) 0.0254(8) 0.0249(8) 0.0000(7) -0.0065(6) 0.0001(6)
    O2A 0.0331(9) 0.0245(9) 0.0398(10) -0.0007(7) -0.0084(7) 0.0010(7)
    O3A 0.0290(8) 0.0287(8) 0.0238(8) 0.0016(7) -0.0042(6) -0.0006(7)
_geom_special_details
;
All e.s.d.'s (except the e.s.d. in the dihedral angle between two l.s. planes)
are estimated using the full covariance matrix. The cell e.s.d.'s are taken
into account individually in the estimation of e.s.d.'s in distances, angles
and torsion angles; correlations between e.s.d.'s in cell parameters are only
used when they are defined by crystal symmetry. An approximate (isotropic)
treatment of cell e.s.d.'s is used for estimating e.s.d.'s involving l.s.
planes.
;
loop_
    _geom_bond_atom_site_label_1
    _geom_bond_atom_site_label_2
    _geom_bond_site_symmetry_2
    _geom_bond_distance
    _geom_bond_publ_flag
    C1B H1BA . 0.9900 ?
    C1B H1BB . 0.9900 ?
    C1B C2B . 1.532(3) ?
    C1B C10B . 1.545(3) ?
    C2B H2BA . 0.9900 ?
    C2B H2BB . 0.9900 ?
    C2B C3B . 1.512(3) ?
    C3B H3B . 1.0000 ?
    C3B C4B . 1.521(3) ?
    C3B O1B . 1.460(2) ?
    C4B H4BA . 0.9900 ?
    C4B H4BB . 0.9900 ?
    C4B C5B . 1.517(3) ?
    C5B C6B . 1.325(3) ?
    C5B C10B . 1.528(3) ?
    C6B H6B . 0.9500 ?
    C6B C7B . 1.506(3) ?
    C7B H7BA . 0.9900 ?
    C7B H7BB . 0.9900 ?
    C7B C8B . 1.530(3) ?
    C8B H8B . 1.0000 ?
    C8B C9B . 1.540(3) ?
    C8B C14B . 1.521(3) ?
    C9B H9B . 1.0000 ?
    C9B C10B . 1.556(3) ?
    C9B C11B . 1.539(3) ?
    C10B C19B . 1.542(3) ?
    C11B H11C . 0.9900 ?
    C11B H11D . 0.9900 ?
    C11B C12B . 1.536(3) ?
    C12B H12C . 0.9900 ?
    C12B H12D . 0.9900 ?
    C12B C13B . 1.533(3) ?
    C13B C14B . 1.544(3) ?
    C13B C17B . 1.559(3) ?
    C13B C18B . 1.534(3) ?
    C14B H14B . 1.0000 ?
    C14B C15B . 1.532(3) ?
    C15B H15C . 0.9900 ?
    C15B H15D . 0.9900 ?
    C15B C16B . 1.550(3) ?
    C16B H16C . 0.9900 ?
    C16B H16D . 0.9900 ?
    C16B C17B . 1.551(3) ?
    C17B H17B . 1.0000 ?
    C17B C20B . 1.539(3) ?
    C18B H18D . 0.9800 ?
    C18B H18E . 0.9800 ?
    C18B H18F . 0.9800 ?
    C19B H19D . 0.9800 ?
    C19B H19E . 0.9800 ?
    C19B H19F . 0.9800 ?
    C20B H20B . 1.0000 ?
    C20B C21B . 1.529(3) ?
    C20B C22B . 1.543(3) ?
    C21B H21D . 0.9800 ?
    C21B H21E . 0.9800 ?
    C21B H21F . 0.9800 ?
    C22B H22C . 0.9900 ?
    C22B H22D . 0.9900 ?
    C22B C23B . 1.530(3) ?
    C23B H23C . 0.9900 ?
    C23B H23D . 0.9900 ?
    C23B C24B . 1.525(3) ?
    C24B H24C . 0.9900 ?
    C24B H24D . 0.9900 ?
    C24B C25B . 1.536(3) ?
    C25B H25B . 1.0000 ?
    C25B C26B . 1.523(4) ?
    C25B C27B . 1.532(3) ?
    C26B H26D . 0.9800 ?
    C26B H26E . 0.9800 ?
    C26B H26F . 0.9800 ?
    C27B H27D . 0.9800 ?
    C27B H27E . 0.9800 ?
    C27B H27F . 0.9800 ?
    C28B C29B . 1.474(3) ?
    C28B O1B . 1.346(3) ?
    C28B O2B . 1.212(3) ?
    C29B H29B . 0.9500 ?
    C29B C30B . 1.332(3) ?
    C30B H30B . 0.9500 ?
    C30B C31B . 1.465(3) ?
    C31B C32B . 1.399(3) ?
    C31B C36B . 1.399(3) ?
    C32B H32B . 0.9500 ?
    C32B C33B . 1.388(3) ?
    C33B H33B . 0.9500 ?
    C33B C34B . 1.395(3) ?
    C34B C35B . 1.389(3) ?
    C34B O3B . 1.366(3) ?
    C35B H35B . 0.9500 ?
    C35B C36B . 1.383(3) ?
    C36B H36B . 0.9500 ?
    C37B H37C . 0.9900 ?
    C37B H37D . 0.9900 ?
    C37B C38B . 1.516(3) ?
    C37B O3B . 1.432(3) ?
    C38B H38D . 0.9800 ?
    C38B H38E . 0.9800 ?
    C38B H38F . 0.9800 ?
    C1A H1AA . 0.9900 ?
    C1A H1AB . 0.9900 ?
    C1A C2A . 1.539(3) ?
    C1A C10A . 1.548(3) ?
    C2A H2AA . 0.9900 ?
    C2A H2AB . 0.9900 ?
    C2A C3A . 1.516(3) ?
    C3A H3A . 1.0000 ?
    C3A C4A . 1.515(3) ?
    C3A O1A . 1.464(2) ?
    C4A H4AA . 0.9900 ?
    C4A H4AB . 0.9900 ?
    C4A C5A . 1.524(3) ?
    C5A C6A . 1.320(3) ?
    C5A C10A . 1.529(3) ?
    C6A H6A . 0.9500 ?
    C6A C7A . 1.502(3) ?
    C7A H7AA . 0.9900 ?
    C7A H7AB . 0.9900 ?
    C7A C8A . 1.523(3) ?
    C8A H8A . 1.0000 ?
    C8A C9A . 1.535(3) ?
    C8A C14A . 1.518(3) ?
    C9A H9A . 1.0000 ?
    C9A C10A . 1.560(3) ?
    C9A C11A . 1.544(3) ?
    C10A C19A . 1.540(3) ?
    C11A H11A . 0.9900 ?
    C11A H11B . 0.9900 ?
    C11A C12A . 1.547(3) ?
    C12A H12A . 0.9900 ?
    C12A H12B . 0.9900 ?
    C12A C13A . 1.531(3) ?
    C13A C14A . 1.547(3) ?
    C13A C17A . 1.566(3) ?
    C13A C18A . 1.538(3) ?
    C14A H14A . 1.0000 ?
    C14A C15A . 1.528(3) ?
    C15A H15A . 0.9900 ?
    C15A H15B . 0.9900 ?
    C15A C16A . 1.542(3) ?
    C16A H16A . 0.9900 ?
    C16A H16B . 0.9900 ?
    C16A C17A . 1.551(3) ?
    C17A H17A . 1.0000 ?
    C17A C20A . 1.543(3) ?
    C18A H18A . 0.9800 ?
    C18A H18B . 0.9800 ?
    C18A H18C . 0.9800 ?
    C19A H19A . 0.9800 ?
    C19A H19B . 0.9800 ?
    C19A H19C . 0.9800 ?
    C20A H20A . 1.0000 ?
    C20A C21A . 1.534(3) ?
    C20A C22A . 1.547(3) ?
    C21A H21A . 0.9800 ?
    C21A H21B . 0.9800 ?
    C21A H21C . 0.9800 ?
    C22A H22A . 0.9900 ?
    C22A H22B . 0.9900 ?
    C22A C23A . 1.535(3) ?
    C23A H23A . 0.9900 ?
    C23A H23B . 0.9900 ?
    C23A C24A . 1.524(3) ?
    C24A H24A . 0.9900 ?
    C24A H24B . 0.9900 ?
    C24A C25A . 1.537(3) ?
    C25A H25A . 1.0000 ?
    C25A C26A . 1.525(4) ?
    C25A C27A . 1.529(4) ?
    C26A H26A . 0.9800 ?
    C26A H26B . 0.9800 ?
    C26A H26C . 0.9800 ?
    C27A H27A . 0.9800 ?
    C27A H27B . 0.9800 ?
    C27A H27C . 0.9800 ?
    C28A C29A . 1.470(3) ?
    C28A O1A . 1.346(3) ?
    C28A O2A . 1.215(3) ?
    C29A H29A . 0.9500 ?
    C29A C30A . 1.341(3) ?
    C30A H30A . 0.9500 ?
    C30A C31A . 1.461(3) ?
    C31A C32A . 1.404(3) ?
    C31A C36A . 1.396(3) ?
    C32A H32A . 0.9500 ?
    C32A C33A . 1.379(3) ?
    C33A H33A . 0.9500 ?
    C33A C34A . 1.397(3) ?
    C34A C35A . 1.400(3) ?
    C34A O3A . 1.360(3) ?
    C35A H35A . 0.9500 ?
    C35A C36A . 1.388(3) ?
    C36A H36A . 0.9500 ?
    C37A H37A . 0.9900 ?
    C37A H37B . 0.9900 ?
    C37A C38A . 1.511(3) ?
    C37A O3A . 1.436(3) ?
    C38A H38A . 0.9800 ?
    C38A H38B . 0.9800 ?
    C38A H38C . 0.9800 ?
loop_
    _geom_angle_atom_site_label_1
    _geom_angle_atom_site_label_2
    _geom_angle_atom_site_label_3
    _geom_angle_site_symmetry_1
    _geom_angle_site_symmetry_3
    _geom_angle
    _geom_angle_publ_flag
    H1BA C1B H1BB . . 107.7 ?
    C2B C1B H1BA . . 108.8 ?
    C2B C1B H1BB . . 108.8 ?
    C2B C1B C10B . . 113.88(17) ?
    C10B C1B H1BA . . 108.8 ?
    C10B C1B H1BB . . 108.8 ?
    C1B C2B H2BA . . 109.8 ?
    C1B C2B H2BB . . 109.8 ?
    H2BA C2B H2BB . . 108.2 ?
    C3B C2B C1B . . 109.51(18) ?
    C3B C2B H2BA . . 109.8 ?
    C3B C2B H2BB . . 109.8 ?
    C2B C3B H3B . . 109.6 ?
    C2B C3B C4B . . 111.37(18) ?
    C4B C3B H3B . . 109.6 ?
    O1B C3B C2B . . 106.53(17) ?
    O1B C3B H3B . . 109.6 ?
    O1B C3B C4B . . 109.97(17) ?
    C3B C4B H4BA . . 109.4 ?
    C3B C4B H4BB . . 109.4 ?
    H4BA C4B H4BB . . 108.0 ?
    C5B C4B C3B . . 111.38(17) ?
    C5B C4B H4BA . . 109.4 ?
    C5B C4B H4BB . . 109.4 ?
    C4B C5B C10B . . 116.27(18) ?
    C6B C5B C4B . . 120.64(19) ?
    C6B C5B C10B . . 123.06(18) ?
    C5B C6B H6B . . 117.4 ?
    C5B C6B C7B . . 125.2(2) ?
    C7B C6B H6B . . 117.4 ?
    C6B C7B H7BA . . 109.2 ?
    C6B C7B H7BB . . 109.2 ?
    C6B C7B C8B . . 111.99(17) ?
    H7BA C7B H7BB . . 107.9 ?
    C8B C7B H7BA . . 109.2 ?
    C8B C7B H7BB . . 109.2 ?
    C7B C8B H8B . . 108.8 ?
    C7B C8B C9B . . 109.31(17) ?
    C9B C8B H8B . . 108.8 ?
    C14B C8B C7B . . 111.26(17) ?
    C14B C8B H8B . . 108.8 ?
    C14B C8B C9B . . 109.81(16) ?
    C8B C9B H9B . . 106.4 ?
    C8B C9B C10B . . 111.54(16) ?
    C10B C9B H9B . . 106.4 ?
    C11B C9B C8B . . 113.04(17) ?
    C11B C9B H9B . . 106.4 ?
    C11B C9B C10B . . 112.56(17) ?
    C1B C10B C9B . . 108.67(16) ?
    C5B C10B C1B . . 108.76(17) ?
    C5B C10B C9B . . 109.33(17) ?
    C5B C10B C19B . . 109.07(17) ?
    C19B C10B C1B . . 109.34(18) ?
    C19B C10B C9B . . 111.62(17) ?
    C9B C11B H11C . . 108.6 ?
    C9B C11B H11D . . 108.6 ?
    H11C C11B H11D . . 107.6 ?
    C12B C11B C9B . . 114.64(18) ?
    C12B C11B H11C . . 108.6 ?
    C12B C11B H11D . . 108.6 ?
    C11B C12B H12C . . 109.4 ?
    C11B C12B H12D . . 109.4 ?
    H12C C12B H12D . . 108.0 ?
    C13B C12B C11B . . 111.00(17) ?
    C13B C12B H12C . . 109.4 ?
    C13B C12B H12D . . 109.4 ?
    C12B C13B C14B . . 105.91(16) ?
    C12B C13B C17B . . 117.08(17) ?
    C12B C13B C18B . . 111.16(18) ?
    C14B C13B C17B . . 100.30(16) ?
    C18B C13B C14B . . 112.33(17) ?
    C18B C13B C17B . . 109.57(17) ?
    C8B C14B C13B . . 114.59(17) ?
    C8B C14B H14B . . 106.5 ?
    C8B C14B C15B . . 117.44(16) ?
    C13B C14B H14B . . 106.5 ?
    C15B C14B C13B . . 104.70(16) ?
    C15B C14B H14B . . 106.5 ?
    C14B C15B H15C . . 110.9 ?
    C14B C15B H15D . . 110.9 ?
    C14B C15B C16B . . 104.28(16) ?
    H15C C15B H15D . . 108.9 ?
    C16B C15B H15C . . 110.9 ?
    C16B C15B H15D . . 110.9 ?
    C15B C16B H16C . . 110.3 ?
    C15B C16B H16D . . 110.3 ?
    C15B C16B C17B . . 106.99(16) ?
    H16C C16B H16D . . 108.6 ?
    C17B C16B H16C . . 110.3 ?
    C17B C16B H16D . . 110.3 ?
    C13B C17B H17B . . 107.3 ?
    C16B C17B C13B . . 102.90(16) ?
    C16B C17B H17B . . 107.3 ?
    C20B C17B C13B . . 118.39(17) ?
    C20B C17B C16B . . 113.14(17) ?
    C20B C17B H17B . . 107.3 ?
    C13B C18B H18D . . 109.5 ?
    C13B C18B H18E . . 109.5 ?
    C13B C18B H18F . . 109.5 ?
    H18D C18B H18E . . 109.5 ?
    H18D C18B H18F . . 109.5 ?
    H18E C18B H18F . . 109.5 ?
    C10B C19B H19D . . 109.5 ?
    C10B C19B H19E . . 109.5 ?
    C10B C19B H19F . . 109.5 ?
    H19D C19B H19E . . 109.5 ?
    H19D C19B H19F . . 109.5 ?
    H19E C19B H19F . . 109.5 ?
    C17B C20B H20B . . 108.0 ?
    C17B C20B C22B . . 110.32(17) ?
    C21B C20B C17B . . 111.76(18) ?
    C21B C20B H20B . . 108.0 ?
    C21B C20B C22B . . 110.54(19) ?
    C22B C20B H20B . . 108.0 ?
    C20B C21B H21D . . 109.5 ?
    C20B C21B H21E . . 109.5 ?
    C20B C21B H21F . . 109.5 ?
    H21D C21B H21E . . 109.5 ?
    H21D C21B H21F . . 109.5 ?
    H21E C21B H21F . . 109.5 ?
    C20B C22B H22C . . 108.7 ?
    C20B C22B H22D . . 108.7 ?
    H22C C22B H22D . . 107.6 ?
    C23B C22B C20B . . 114.32(19) ?
    C23B C22B H22C . . 108.7 ?
    C23B C22B H22D . . 108.7 ?
    C22B C23B H23C . . 109.1 ?
    C22B C23B H23D . . 109.1 ?
    H23C C23B H23D . . 107.9 ?
    C24B C23B C22B . . 112.40(19) ?
    C24B C23B H23C . . 109.1 ?
    C24B C23B H23D . . 109.1 ?
    C23B C24B H24C . . 108.7 ?
    C23B C24B H24D . . 108.7 ?
    C23B C24B C25B . . 114.41(19) ?
    H24C C24B H24D . . 107.6 ?
    C25B C24B H24C . . 108.7 ?
    C25B C24B H24D . . 108.7 ?
    C24B C25B H25B . . 107.7 ?
    C26B C25B C24B . . 112.1(2) ?
    C26B C25B H25B . . 107.7 ?
    C26B C25B C27B . . 110.6(2) ?
    C27B C25B C24B . . 110.86(19) ?
    C27B C25B H25B . . 107.7 ?
    C25B C26B H26D . . 109.5 ?
    C25B C26B H26E . . 109.5 ?
    C25B C26B H26F . . 109.5 ?
    H26D C26B H26E . . 109.5 ?
    H26D C26B H26F . . 109.5 ?
    H26E C26B H26F . . 109.5 ?
    C25B C27B H27D . . 109.5 ?
    C25B C27B H27E . . 109.5 ?
    C25B C27B H27F . . 109.5 ?
    H27D C27B H27E . . 109.5 ?
    H27D C27B H27F . . 109.5 ?
    H27E C27B H27F . . 109.5 ?
    O1B C28B C29B . . 110.6(2) ?
    O2B C28B C29B . . 125.6(2) ?
    O2B C28B O1B . . 123.8(2) ?
    C28B C29B H29B . . 119.9 ?
    C30B C29B C28B . . 120.2(2) ?
    C30B C29B H29B . . 119.9 ?
    C29B C30B H30B . . 116.3 ?
    C29B C30B C31B . . 127.4(2) ?
    C31B C30B H30B . . 116.3 ?
    C32B C31B C30B . . 123.1(2) ?
    C32B C31B C36B . . 117.71(19) ?
    C36B C31B C30B . . 119.1(2) ?
    C31B C32B H32B . . 119.2 ?
    C33B C32B C31B . . 121.6(2) ?
    C33B C32B H32B . . 119.2 ?
    C32B C33B H33B . . 120.3 ?
    C32B C33B C34B . . 119.3(2) ?
    C34B C33B H33B . . 120.3 ?
    C35B C34B C33B . . 120.1(2) ?
    O3B C34B C33B . . 124.3(2) ?
    O3B C34B C35B . . 115.6(2) ?
    C34B C35B H35B . . 120.1 ?
    C36B C35B C34B . . 119.8(2) ?
    C36B C35B H35B . . 120.1 ?
    C31B C36B H36B . . 119.3 ?
    C35B C36B C31B . . 121.4(2) ?
    C35B C36B H36B . . 119.3 ?
    H37C C37B H37D . . 108.6 ?
    C38B C37B H37C . . 110.3 ?
    C38B C37B H37D . . 110.3 ?
    O3B C37B H37C . . 110.3 ?
    O3B C37B H37D . . 110.3 ?
    O3B C37B C38B . . 107.1(2) ?
    C37B C38B H38D . . 109.5 ?
    C37B C38B H38E . . 109.5 ?
    C37B C38B H38F . . 109.5 ?
    H38D C38B H38E . . 109.5 ?
    H38D C38B H38F . . 109.5 ?
    H38E C38B H38F . . 109.5 ?
    C28B O1B C3B . . 116.80(18) ?
    C34B O3B C37B . . 118.36(19) ?
    H1AA C1A H1AB . . 107.8 ?
    C2A C1A H1AA . . 109.0 ?
    C2A C1A H1AB . . 109.0 ?
    C2A C1A C10A . . 112.90(19) ?
    C10A C1A H1AA . . 109.0 ?
    C10A C1A H1AB . . 109.0 ?
    C1A C2A H2AA . . 109.6 ?
    C1A C2A H2AB . . 109.6 ?
    H2AA C2A H2AB . . 108.2 ?
    C3A C2A C1A . . 110.1(2) ?
    C3A C2A H2AA . . 109.6 ?
    C3A C2A H2AB . . 109.6 ?
    C2A C3A H3A . . 109.9 ?
    C4A C3A C2A . . 111.1(2) ?
    C4A C3A H3A . . 109.9 ?
    O1A C3A C2A . . 109.28(18) ?
    O1A C3A H3A . . 109.9 ?
    O1A C3A C4A . . 106.86(18) ?
    C3A C4A H4AA . . 109.3 ?
    C3A C4A H4AB . . 109.3 ?
    C3A C4A C5A . . 111.79(19) ?
    H4AA C4A H4AB . . 107.9 ?
    C5A C4A H4AA . . 109.3 ?
    C5A C4A H4AB . . 109.3 ?
    C4A C5A C10A . . 116.48(17) ?
    C6A C5A C4A . . 120.1(2) ?
    C6A C5A C10A . . 123.35(19) ?
    C5A C6A H6A . . 117.7 ?
    C5A C6A C7A . . 124.6(2) ?
    C7A C6A H6A . . 117.7 ?
    C6A C7A H7AA . . 109.1 ?
    C6A C7A H7AB . . 109.1 ?
    C6A C7A C8A . . 112.57(19) ?
    H7AA C7A H7AB . . 107.8 ?
    C8A C7A H7AA . . 109.1 ?
    C8A C7A H7AB . . 109.1 ?
    C7A C8A H8A . . 108.7 ?
    C7A C8A C9A . . 109.95(19) ?
    C9A C8A H8A . . 108.7 ?
    C14A C8A C7A . . 110.50(18) ?
    C14A C8A H8A . . 108.7 ?
    C14A C8A C9A . . 110.34(18) ?
    C8A C9A H9A . . 106.5 ?
    C8A C9A C10A . . 111.39(18) ?
    C8A C9A C11A . . 112.11(17) ?
    C10A C9A H9A . . 106.5 ?
    C11A C9A H9A . . 106.5 ?
    C11A C9A C10A . . 113.40(17) ?
    C1A C10A C9A . . 108.91(18) ?
    C5A C10A C1A . . 108.35(18) ?
    C5A C10A C9A . . 110.11(16) ?
    C5A C10A C19A . . 108.81(19) ?
    C19A C10A C1A . . 109.54(19) ?
    C19A C10A C9A . . 111.08(18) ?
    C9A C11A H11A . . 108.7 ?
    C9A C11A H11B . . 108.7 ?
    C9A C11A C12A . . 114.31(17) ?
    H11A C11A H11B . . 107.6 ?
    C12A C11A H11A . . 108.7 ?
    C12A C11A H11B . . 108.7 ?
    C11A C12A H12A . . 109.3 ?
    C11A C12A H12B . . 109.3 ?
    H12A C12A H12B . . 107.9 ?
    C13A C12A C11A . . 111.66(18) ?
    C13A C12A H12A . . 109.3 ?
    C13A C12A H12B . . 109.3 ?
    C12A C13A C14A . . 106.12(17) ?
    C12A C13A C17A . . 117.86(18) ?
    C12A C13A C18A . . 110.86(18) ?
    C14A C13A C17A . . 99.16(16) ?
    C18A C13A C14A . . 112.57(18) ?
    C18A C13A C17A . . 109.73(18) ?
    C8A C14A C13A . . 115.12(17) ?
    C8A C14A H14A . . 106.1 ?
    C8A C14A C15A . . 117.55(19) ?
    C13A C14A H14A . . 106.1 ?
    C15A C14A C13A . . 105.03(17) ?
    C15A C14A H14A . . 106.1 ?
    C14A C15A H15A . . 110.9 ?
    C14A C15A H15B . . 110.9 ?
    C14A C15A C16A . . 104.10(18) ?
    H15A C15A H15B . . 109.0 ?
    C16A C15A H15A . . 110.9 ?
    C16A C15A H15B . . 110.9 ?
    C15A C16A H16A . . 110.3 ?
    C15A C16A H16B . . 110.3 ?
    C15A C16A C17A . . 106.92(17) ?
    H16A C16A H16B . . 108.6 ?
    C17A C16A H16A . . 110.3 ?
    C17A C16A H16B . . 110.3 ?
    C13A C17A H17A . . 107.3 ?
    C16A C17A C13A . . 103.59(17) ?
    C16A C17A H17A . . 107.3 ?
    C20A C17A C13A . . 119.42(17) ?
    C20A C17A C16A . . 111.31(18) ?
    C20A C17A H17A . . 107.3 ?
    C13A C18A H18A . . 109.5 ?
    C13A C18A H18B . . 109.5 ?
    C13A C18A H18C . . 109.5 ?
    H18A C18A H18B . . 109.5 ?
    H18A C18A H18C . . 109.5 ?
    H18B C18A H18C . . 109.5 ?
    C10A C19A H19A . . 109.5 ?
    C10A C19A H19B . . 109.5 ?
    C10A C19A H19C . . 109.5 ?
    H19A C19A H19B . . 109.5 ?
    H19A C19A H19C . . 109.5 ?
    H19B C19A H19C . . 109.5 ?
    C17A C20A H20A . . 108.1 ?
    C17A C20A C22A . . 110.02(18) ?
    C21A C20A C17A . . 111.94(19) ?
    C21A C20A H20A . . 108.1 ?
    C21A C20A C22A . . 110.57(19) ?
    C22A C20A H20A . . 108.1 ?
    C20A C21A H21A . . 109.5 ?
    C20A C21A H21B . . 109.5 ?
    C20A C21A H21C . . 109.5 ?
    H21A C21A H21B . . 109.5 ?
    H21A C21A H21C . . 109.5 ?
    H21B C21A H21C . . 109.5 ?
    C20A C22A H22A . . 108.6 ?
    C20A C22A H22B . . 108.6 ?
    H22A C22A H22B . . 107.5 ?
    C23A C22A C20A . . 114.86(19) ?
    C23A C22A H22A . . 108.6 ?
    C23A C22A H22B . . 108.6 ?
    C22A C23A H23A . . 109.1 ?
    C22A C23A H23B . . 109.1 ?
    H23A C23A H23B . . 107.8 ?
    C24A C23A C22A . . 112.53(19) ?
    C24A C23A H23A . . 109.1 ?
    C24A C23A H23B . . 109.1 ?
    C23A C24A H24A . . 108.6 ?
    C23A C24A H24B . . 108.6 ?
    C23A C24A C25A . . 114.57(19) ?
    H24A C24A H24B . . 107.6 ?
    C25A C24A H24A . . 108.6 ?
    C25A C24A H24B . . 108.6 ?
    C24A C25A H25A . . 107.8 ?
    C26A C25A C24A . . 112.0(2) ?
    C26A C25A H25A . . 107.8 ?
    C26A C25A C27A . . 111.0(2) ?
    C27A C25A C24A . . 110.2(2) ?
    C27A C25A H25A . . 107.8 ?
    C25A C26A H26A . . 109.5 ?
    C25A C26A H26B . . 109.5 ?
    C25A C26A H26C . . 109.5 ?
    H26A C26A H26B . . 109.5 ?
    H26A C26A H26C . . 109.5 ?
    H26B C26A H26C . . 109.5 ?
    C25A C27A H27A . . 109.5 ?
    C25A C27A H27B . . 109.5 ?
    C25A C27A H27C . . 109.5 ?
    H27A C27A H27B . . 109.5 ?
    H27A C27A H27C . . 109.5 ?
    H27B C27A H27C . . 109.5 ?
    O1A C28A C29A . . 111.56(19) ?
    O2A C28A C29A . . 124.9(2) ?
    O2A C28A O1A . . 123.6(2) ?
    C28A C29A H29A . . 120.1 ?
    C30A C29A C28A . . 119.9(2) ?
    C30A C29A H29A . . 120.1 ?
    C29A C30A H30A . . 115.7 ?
    C29A C30A C31A . . 128.7(2) ?
    C31A C30A H30A . . 115.7 ?
    C32A C31A C30A . . 118.1(2) ?
    C36A C31A C30A . . 124.1(2) ?
    C36A C31A C32A . . 117.68(19) ?
    C31A C32A H32A . . 119.2 ?
    C33A C32A C31A . . 121.6(2) ?
    C33A C32A H32A . . 119.2 ?
    C32A C33A H33A . . 120.1 ?
    C32A C33A C34A . . 119.9(2) ?
    C34A C33A H33A . . 120.1 ?
    C33A C34A C35A . . 119.6(2) ?
    O3A C34A C33A . . 115.1(2) ?
    O3A C34A C35A . . 125.3(2) ?
    C34A C35A H35A . . 120.2 ?
    C36A C35A C34A . . 119.6(2) ?
    C36A C35A H35A . . 120.2 ?
    C31A C36A H36A . . 119.2 ?
    C35A C36A C31A . . 121.6(2) ?
    C35A C36A H36A . . 119.2 ?
    H37A C37A H37B . . 108.6 ?
    C38A C37A H37A . . 110.4 ?
    C38A C37A H37B . . 110.4 ?
    O3A C37A H37A . . 110.4 ?
    O3A C37A H37B . . 110.4 ?
    O3A C37A C38A . . 106.4(2) ?
    C37A C38A H38A . . 109.5 ?
    C37A C38A H38B . . 109.5 ?
    C37A C38A H38C . . 109.5 ?
    H38A C38A H38B . . 109.5 ?
    H38A C38A H38C . . 109.5 ?
    H38B C38A H38C . . 109.5 ?
    C28A O1A C3A . . 116.53(18) ?
    C34A O3A C37A . . 118.18(18) ?
loop_
    _geom_hbond_atom_site_label_d
    _geom_hbond_atom_site_label_h
    _geom_hbond_atom_site_label_a
    _geom_hbond_site_symmetry_a
    _geom_hbond_distance_dh
    _geom_hbond_distance_ha
    _geom_hbond_distance_da
    _geom_hbond_angle_dha
    C33B H33B O2B 2_757 0.95 2.56 3.389(3) 145
    C37B H37C O2B 2_757 0.99 2.59 3.425(3) 142
    C37A H37B O2A 2_646 0.99 2.40 3.362(3) 163
_iucr_refine_instructions_details
;
TITL ethoxy in P21 #4
CELL 0.71073 11.6919 10.5844 27.323 90 101.226 90
ZERR 4 0.0005 0.0004 0.0011 0 0.001 0
LATT -1
SYMM -X,0.5+Y,-Z
SFAC C H O
UNIT 152 224 12
L.S. 4 0 0 511
PLAN  40
TEMP -173
REM reset to P21 #4
BOND $H
fmap 2
acta
MERG 4
OMIT -4 55
OMIT 1 0 0
REM <HKL>/home/bugenhag/Dokumente/Uni/Analytik/XRay/BB_A3/work/work.hkl</HKL>
WGHT    0.058300    0.811300
FVAR       0.09042
C1A   1     0.89320  0.32664  0.77104  11.00000  0.03082  0.02647  0.03193 =
 -0.00820 -0.00720  0.00984
AFIX 23
H1Aa  2     0.86635  0.36016  0.80070  11.00000 -1.20000
H1Ab  2     0.94514  0.39059  0.76041  11.00000 -1.20000
AFIX 0
C2A   1     0.78682  0.30662  0.72872  11.00000  0.02804  0.03325  0.03361 =
 -0.00806 -0.00782  0.01205
AFIX 23
H2Aa  2     0.73228  0.24611  0.73964  11.00000 -1.20000
H2Ab  2     0.74534  0.38780  0.72070  11.00000 -1.20000
AFIX 0
C3A   1     0.82571  0.25602  0.68270  11.00000  0.02459  0.02422  0.02725 =
 -0.00085 -0.00504 -0.00033
AFIX 13
H3A   2     0.87599  0.31980  0.67004  11.00000 -1.20000
AFIX 0
C4A   1     0.89174  0.13289  0.69390  11.00000  0.02422  0.02845  0.02035 =
 -0.00364  0.00028  0.00210
AFIX 23
H4Aa  2     0.92266  0.10651  0.66423  11.00000 -1.20000
H4Ab  2     0.83755  0.06645  0.70093  11.00000 -1.20000
AFIX 0
C5A   1     0.99233  0.14526  0.73842  11.00000  0.02382  0.02386  0.01995 =
 -0.00227  0.00019  0.00233
C6A   1     1.09720  0.10397  0.73530  11.00000  0.02942  0.05034  0.01867 =
 -0.00828  0.00138  0.00957
AFIX 43
H6A   2     1.10810  0.07187  0.70407  11.00000 -1.20000
AFIX 0
C7A   1     1.20050  0.10421  0.77772  11.00000  0.02641  0.06532  0.02198 =
 -0.01100  0.00144  0.01527
AFIX 23
H7Aa  2     1.25609  0.17019  0.77161  11.00000 -1.20000
H7Ab  2     1.24057  0.02156  0.77883  11.00000 -1.20000
AFIX 0
C8A   1     1.16655  0.12862  0.82794  11.00000  0.02077  0.03039  0.01844 =
 -0.00561  0.00069  0.00550
AFIX 13
H8A   2     1.12953  0.05053  0.83838  11.00000 -1.20000
AFIX 0
C9A   1     1.07795  0.23717  0.82322  11.00000  0.02000  0.02391  0.02217 =
 -0.00106  0.00182  0.00045
AFIX 13
H9A   2     1.11376  0.31016  0.80847  11.00000 -1.20000
AFIX 0
C10A  1     0.96339  0.20380  0.78571  11.00000  0.01942  0.02451  0.02084 =
 -0.00345  0.00207  0.00193
C11A  1     1.05688  0.28169  0.87455  11.00000  0.02143  0.02918  0.02577 =
 -0.00602  0.00140  0.00696
AFIX 23
H11a  2     1.00916  0.21746  0.88767  11.00000 -1.20000
H11b  2     1.01135  0.36113  0.86992  11.00000 -1.20000
AFIX 0
C12A  1     1.16956  0.30448  0.91377  11.00000  0.02339  0.02536  0.02270 =
 -0.00512  0.00116  0.00403
AFIX 23
H12a  2     1.21183  0.37781  0.90346  11.00000 -1.20000
H12b  2     1.14869  0.32487  0.94629  11.00000 -1.20000
AFIX 0
C13A  1     1.24945  0.18866  0.91977  11.00000  0.01844  0.02331  0.01856 =
 -0.00237  0.00123  0.00068
C14A  1     1.27363  0.15966  0.86724  11.00000  0.01796  0.02928  0.01876 =
 -0.00393  0.00253  0.00415
AFIX 13
H14A  2     1.30690  0.23888  0.85576  11.00000 -1.20000
AFIX 0
C15A  1     1.37296  0.06343  0.87590  11.00000  0.02543  0.04419  0.02386 =
 -0.00973 -0.00142  0.01238
AFIX 23
H15a  2     1.42048  0.07006  0.84971  11.00000 -1.20000
H15b  2     1.34235 -0.02373  0.87611  11.00000 -1.20000
AFIX 0
C16A  1     1.44533  0.09910  0.92745  11.00000  0.02077  0.03632  0.02251 =
 -0.00504  0.00046  0.00866
AFIX 23
H16a  2     1.52370  0.12896  0.92413  11.00000 -1.20000
H16b  2     1.45462  0.02494  0.94996  11.00000 -1.20000
AFIX 0
C17A  1     1.37803  0.20576  0.94863  11.00000  0.01922  0.02452  0.01927 =
 -0.00190  0.00201  0.00142
AFIX 13
H17A  2     1.40692  0.28803  0.93774  11.00000 -1.20000
AFIX 0
C18A  1     1.19248  0.07689  0.94190  11.00000  0.02514  0.02897  0.02547 =
 0.00065  0.00123 -0.00370
AFIX 137
H18a  2     1.24580  0.00454  0.94615  11.00000 -1.50000
H18b  2     1.11974  0.05375  0.91929  11.00000 -1.50000
H18c  2     1.17560  0.10117  0.97438  11.00000 -1.50000
AFIX 0
C19A  1     0.88859  0.10976  0.80889  11.00000  0.02536  0.04202  0.02489 =
 -0.00265  0.00278 -0.00711
AFIX 137
H19a  2     0.85603  0.15236  0.83494  11.00000 -1.50000
H19b  2     0.93719  0.03868  0.82352  11.00000 -1.50000
H19c  2     0.82496  0.07842  0.78296  11.00000 -1.50000
AFIX 0
C20A  1     1.40390  0.20497  1.00620  11.00000  0.02034  0.03110  0.02005 =
 -0.00331  0.00198 -0.00031
AFIX 13
H20A  2     1.37770  0.12192  1.01756  11.00000 -1.20000
AFIX 0
C21A  1     1.33784  0.30996  1.02773  11.00000  0.02446  0.04669  0.02459 =
 -0.01254 -0.00038  0.00217
AFIX 137
H21a  2     1.35356  0.39131  1.01324  11.00000 -1.50000
H21b  2     1.36380  0.31315  1.06404  11.00000 -1.50000
H21c  2     1.25396  0.29246  1.01967  11.00000 -1.50000
AFIX 0
C22A  1     1.53663  0.21697  1.02611  11.00000  0.02249  0.03268  0.02121 =
 -0.00285  0.00101  0.00033
AFIX 23
H22a  2     1.57708  0.15240  1.00951  11.00000 -1.20000
H22b  2     1.56250  0.30094  1.01657  11.00000 -1.20000
AFIX 0
C23A  1     1.57470  0.20148  1.08279  11.00000  0.02571  0.03620  0.01997 =
 -0.00157  0.00195 -0.00173
AFIX 23
H23a  2     1.54360  0.27286  1.09964  11.00000 -1.20000
H23b  2     1.54082  0.12255  1.09323  11.00000 -1.20000
AFIX 0
C24A  1     1.70691  0.19706  1.09949  11.00000  0.02322  0.03614  0.02200 =
 0.00140  0.00086  0.00397
AFIX 23
H24a  2     1.74112  0.26891  1.08412  11.00000 -1.20000
H24b  2     1.73609  0.11827  1.08671  11.00000 -1.20000
AFIX 0
C25A  1     1.75013  0.20245  1.15630  11.00000  0.02816  0.04302  0.02156 =
 0.00134  0.00076  0.00693
AFIX 13
H25A  2     1.71775  0.28081  1.16888  11.00000 -1.20000
AFIX 0
C26A  1     1.70760  0.08985  1.18265  11.00000  0.06383  0.04760  0.02749 =
 0.01234  0.00971  0.01350
AFIX 137
H26a  2     1.73669  0.01148  1.17038  11.00000 -1.50000
H26b  2     1.62216  0.08874  1.17581  11.00000 -1.50000
H26c  2     1.73663  0.09697  1.21869  11.00000 -1.50000
AFIX 0
C27A  1     1.88314  0.21205  1.16864  11.00000  0.03082  0.10384  0.02604 =
 0.00084 -0.00436  0.00891
AFIX 137
H27a  2     1.90821  0.28548  1.15158  11.00000 -1.50000
H27b  2     1.91718  0.13519  1.15748  11.00000 -1.50000
H27c  2     1.90929  0.22165  1.20476  11.00000 -1.50000
AFIX 0
C28A  1     0.67885  0.32562  0.61450  11.00000  0.02435  0.02314  0.02388 =
 -0.00102  0.00273  0.00445
C29A  1     0.57407  0.28784  0.57844  11.00000  0.02295  0.02273  0.02418 =
 -0.00210  0.00201  0.00291
AFIX 43
H29A  2     0.54334  0.20503  0.57952  11.00000 -1.20000
AFIX 0
C30A  1     0.52193  0.37051  0.54400  11.00000  0.02260  0.02275  0.02075 =
 -0.00312  0.00607 -0.00034
AFIX 43
H30A  2     0.55305  0.45369  0.54682  11.00000 -1.20000
AFIX 0
C31A  1     0.42367  0.34976  0.50272  11.00000  0.01849  0.02355  0.02009 =
 -0.00151  0.00565  0.00312
C32A  1     0.39284  0.44771  0.46799  11.00000  0.02325  0.02118  0.02261 =
 -0.00079  0.00645  0.00237
AFIX 43
H32A  2     0.43114  0.52699  0.47385  11.00000 -1.20000
AFIX 0
C33A  1     0.30828  0.43162  0.42559  11.00000  0.02669  0.02387  0.01974 =
 0.00131  0.00490  0.00501
AFIX 43
H33A  2     0.28859  0.49947  0.40274  11.00000 -1.20000
AFIX 0
C34A  1     0.25165  0.31533  0.41630  11.00000  0.02043  0.02766  0.02193 =
 -0.00092  0.00202  0.00451
C35A  1     0.27865  0.21723  0.45101  11.00000  0.02038  0.02235  0.02911 =
 0.00013  0.00177 -0.00121
AFIX 43
H35A  2     0.23896  0.13866  0.44550  11.00000 -1.20000
AFIX 0
C36A  1     0.36379  0.23548  0.49353  11.00000  0.02441  0.02170  0.02402 =
 0.00318  0.00345  0.00224
AFIX 43
H36A  2     0.38172  0.16855  0.51694  11.00000 -1.20000
AFIX 0
C37A  1     0.11166  0.19119  0.36052  11.00000  0.02696  0.03199  0.03050 =
 -0.00258 -0.00031 -0.00251
AFIX 23
H37a  2     0.06046  0.17240  0.38451  11.00000 -1.20000
H37b  2     0.16808  0.12110  0.36138  11.00000 -1.20000
AFIX 0
C38A  1     0.04013  0.20697  0.30852  11.00000  0.02826  0.05040  0.02696 =
 -0.00463  0.00142 -0.00127
AFIX 137
H38a  2    -0.01354  0.27828  0.30804  11.00000 -1.50000
H38b  2    -0.00459  0.12966  0.29869  11.00000 -1.50000
H38c  2     0.09213  0.22321  0.28509  11.00000 -1.50000
AFIX 0
O1A   3     0.72293  0.22868  0.64413  11.00000  0.02431  0.02548  0.02508 =
 0.00009 -0.00642 -0.00005
O2A   3     0.72244  0.43020  0.61707  11.00000  0.03320  0.02453  0.03977 =
 0.00103 -0.00844 -0.00072
O3A   3     0.17188  0.30866  0.37293  11.00000  0.02900  0.02870  0.02384 =
 -0.00060 -0.00416  0.00153
C1B   1     0.50002  0.87453  0.77777  11.00000  0.02160  0.02991  0.01896 =
 -0.00170  0.00205  0.00340
AFIX 23
H1Ba  2     0.44783  0.94879  0.77578  11.00000 -1.20000
H1Bb  2     0.45608  0.80003  0.78593  11.00000 -1.20000
AFIX 0
C2B   1     0.60531  0.89561  0.82008  11.00000  0.02269  0.03040  0.01676 =
 -0.00183  0.00092  0.00341
AFIX 23
H2Ba  2     0.64685  0.97357  0.81371  11.00000 -1.20000
H2Bb  2     0.57870  0.90592  0.85210  11.00000 -1.20000
AFIX 0
C3B   1     0.68674  0.78370  0.82326  11.00000  0.02011  0.02524  0.01804 =
 0.00052 -0.00159  0.00011
AFIX 13
H3B   2     0.64632  0.70604  0.83201  11.00000 -1.20000
AFIX 0
C4B   1     0.72765  0.76304  0.77433  11.00000  0.01844  0.02604  0.02208 =
 -0.00089  0.00061  0.00340
AFIX 23
H4Ba  2     0.77690  0.83515  0.76817  11.00000 -1.20000
H4Bb  2     0.77580  0.68551  0.77679  11.00000 -1.20000
AFIX 0
C5B   1     0.62538  0.75042  0.73095  11.00000  0.01610  0.02411  0.01823 =
 0.00062  0.00167  0.00123
C6B   1     0.62077  0.65616  0.69871  11.00000  0.02019  0.02288  0.02631 =
 -0.00183  0.00051  0.00589
AFIX 43
H6B   2     0.68096  0.59460  0.70516  11.00000 -1.20000
AFIX 0
C7B   1     0.52770  0.63890  0.65267  11.00000  0.02283  0.02193  0.02532 =
 -0.00733 -0.00097  0.00490
AFIX 23
H7Ba  2     0.47735  0.56680  0.65775  11.00000 -1.20000
H7Bb  2     0.56493  0.61848  0.62405  11.00000 -1.20000
AFIX 0
C8B   1     0.45243  0.75721  0.64045  11.00000  0.01810  0.02059  0.01810 =
 -0.00267  0.00212  0.00232
AFIX 13
H8B   2     0.49803  0.82233  0.62590  11.00000 -1.20000
AFIX 0
C9B   1     0.42165  0.81002  0.68878  11.00000  0.01718  0.02194  0.01656 =
 -0.00167  0.00124  0.00212
AFIX 13
H9B   2     0.38817  0.73801  0.70506  11.00000 -1.20000
AFIX 0
C10B  1     0.53254  0.85363  0.72620  11.00000  0.01864  0.02009  0.01655 =
 -0.00161  0.00163  0.00164
C11B  1     0.32670  0.91263  0.67918  11.00000  0.02509  0.02889  0.02235 =
 -0.00859  0.00001  0.00984
AFIX 23
H11c  2     0.29957  0.92914  0.71071  11.00000 -1.20000
H11d  2     0.36183  0.99169  0.66955  11.00000 -1.20000
AFIX 0
C12B  1     0.22059  0.87958  0.63854  11.00000  0.02013  0.03224  0.01856 =
 -0.00311  0.00192  0.00756
AFIX 23
H12c  2     0.17727  0.80882  0.65012  11.00000 -1.20000
H12d  2     0.16771  0.95338  0.63240  11.00000 -1.20000
AFIX 0
C13B  1     0.25827  0.84206  0.58983  11.00000  0.01624  0.01973  0.01727 =
 -0.00170  0.00119 -0.00113
C14B  1     0.34130  0.72836  0.60296  11.00000  0.01805  0.01827  0.01938 =
 -0.00179  0.00362  0.00056
AFIX 13
H14B  2     0.29784  0.66389  0.61892  11.00000 -1.20000
AFIX 0
C15B  1     0.35437  0.67368  0.55244  11.00000  0.02080  0.02211  0.02012 =
 -0.00517  0.00189  0.00147
AFIX 23
H15c  2     0.36773  0.58132  0.55479  11.00000 -1.20000
H15d  2     0.42013  0.71401  0.54040  11.00000 -1.20000
AFIX 0
C16B  1     0.23676  0.70436  0.51732  11.00000  0.02089  0.02365  0.02088 =
 -0.00340 -0.00012  0.00018
AFIX 23
H16c  2     0.19546  0.62540  0.50512  11.00000 -1.20000
H16d  2     0.25024  0.75371  0.48819  11.00000 -1.20000
AFIX 0
C17B  1     0.16350  0.78233  0.54817  11.00000  0.01766  0.01826  0.01912 =
 -0.00063  0.00073 -0.00126
AFIX 13
H17B  2     0.11821  0.72095  0.56471  11.00000 -1.20000
AFIX 0
C18B  1     0.31661  0.95301  0.56817  11.00000  0.02326  0.02025  0.02517 =
 0.00044  0.00168 -0.00213
AFIX 137
H18d  2     0.26154  1.02355  0.56122  11.00000 -1.50000
H18e  2     0.33988  0.92648  0.53716  11.00000 -1.50000
H18f  2     0.38569  0.97991  0.59228  11.00000 -1.50000
AFIX 0
C19B  1     0.58256  0.97715  0.70903  11.00000  0.02661  0.02219  0.02372 =
 0.00002 -0.00087 -0.00205
AFIX 137
H19d  2     0.52988  1.04736  0.71224  11.00000 -1.50000
H19e  2     0.59029  0.96893  0.67409  11.00000 -1.50000
H19f  2     0.65931  0.99367  0.72983  11.00000 -1.50000
AFIX 0
C20B  1     0.07488  0.87065  0.51589  11.00000  0.02101  0.02054  0.02239 =
 0.00100 -0.00190 -0.00022
AFIX 13
H20B  2     0.11894  0.93005  0.49792  11.00000 -1.20000
AFIX 0
C21B  1     0.00712  0.94923  0.54759  11.00000  0.02506  0.02737  0.03108 =
 -0.00382 -0.00732  0.00741
AFIX 137
H21d  2     0.05849  1.01393  0.56577  11.00000 -1.50000
H21e  2    -0.02136  0.89408  0.57143  11.00000 -1.50000
H21f  2    -0.05920  0.99004  0.52589  11.00000 -1.50000
AFIX 0
C22B  1    -0.00945  0.79381  0.47650  11.00000  0.02402  0.02379  0.02556 =
 -0.00134 -0.00463 -0.00036
AFIX 23
H22c  2     0.03684  0.73717  0.45904  11.00000 -1.20000
H22d  2    -0.05836  0.74001  0.49380  11.00000 -1.20000
AFIX 0
C23B  1    -0.08940  0.87431  0.43762  11.00000  0.03458  0.02183  0.03313 =
 0.00024 -0.00990 -0.00066
AFIX 23
H23c  2    -0.13724  0.92989  0.45476  11.00000 -1.20000
H23d  2    -0.04105  0.92889  0.42034  11.00000 -1.20000
AFIX 0
C24B  1    -0.16984  0.79426  0.39908  11.00000  0.03002  0.02219  0.02620 =
 0.00029 -0.00244  0.00089
AFIX 23
H24c  2    -0.21216  0.73398  0.41681  11.00000 -1.20000
H24d  2    -0.12155  0.74434  0.38013  11.00000 -1.20000
AFIX 0
C25B  1    -0.25933  0.87043  0.36200  11.00000  0.03210  0.02199  0.02326 =
 -0.00060 -0.00374  0.00294
AFIX 13
H25B  2    -0.29985  0.92910  0.38173  11.00000 -1.20000
AFIX 0
C26B  1    -0.20192  0.95038  0.32721  11.00000  0.04723  0.03839  0.03167 =
 0.00815  0.00271 -0.00095
AFIX 137
H26d  2    -0.16053  0.89523  0.30768  11.00000 -1.50000
H26e  2    -0.14649  1.00906  0.34695  11.00000 -1.50000
H26f  2    -0.26180  0.99832  0.30462  11.00000 -1.50000
AFIX 0
C27B  1    -0.35176  0.78326  0.33197  11.00000  0.03643  0.03547  0.02990 =
 -0.00256 -0.00783  0.00147
AFIX 137
H27d  2    -0.38990  0.73496  0.35487  11.00000 -1.50000
H27e  2    -0.31447  0.72494  0.31203  11.00000 -1.50000
H27f  2    -0.41003  0.83413  0.30979  11.00000 -1.50000
AFIX 0
C28B  1     0.84713  0.71269  0.88529  11.00000  0.02419  0.02614  0.02249 =
 0.00446  0.00153  0.00154
C29B  1     0.93910  0.75524  0.92685  11.00000  0.02329  0.02658  0.02083 =
 0.00018  0.00237  0.00035
AFIX 43
H29B  2     0.95209  0.84300  0.93277  11.00000 -1.20000
AFIX 0
C30B  1     1.00405  0.67101  0.95612  11.00000  0.02306  0.02661  0.02273 =
 0.00110  0.00264  0.00022
AFIX 43
H30B  2     0.99088  0.58478  0.94711  11.00000 -1.20000
AFIX 0
C31B  1     1.09343  0.69609  1.00060  11.00000  0.01924  0.02884  0.02006 =
 0.00343  0.00296  0.00131
C32B  1     1.12288  0.81784  1.01864  11.00000  0.02392  0.02668  0.02288 =
 0.00653  0.00005  0.00249
AFIX 43
H32B  2     1.08539  0.88845  1.00092  11.00000 -1.20000
AFIX 0
C33B  1     1.20559  0.83799  1.06179  11.00000  0.02686  0.02698  0.02515 =
 0.00052  0.00062 -0.00279
AFIX 43
H33B  2     1.22477  0.92145  1.07334  11.00000 -1.20000
AFIX 0
C34B  1     1.26024  0.73441  1.08804  11.00000  0.01782  0.03322  0.01974 =
 0.00218  0.00175  0.00155
C35B  1     1.23212  0.61263  1.07093  11.00000  0.02243  0.02862  0.02486 =
 0.00663  0.00122  0.00499
AFIX 43
H35B  2     1.26913  0.54211  1.08889  11.00000 -1.20000
AFIX 0
C36B  1     1.15012  0.59425  1.02768  11.00000  0.02396  0.02451  0.02530 =
 0.00069  0.00159  0.00108
AFIX 43
H36B  2     1.13187  0.51064  1.01610  11.00000 -1.20000
AFIX 0
C37B  1     1.37609  0.86615  1.15029  11.00000  0.02922  0.03815  0.02723 =
 -0.00012 -0.00236 -0.00555
AFIX 23
H37c  2     1.30776  0.91304  1.15726  11.00000 -1.20000
H37d  2     1.41037  0.91475  1.12574  11.00000 -1.20000
AFIX 0
C38B  1     1.46551  0.84766  1.19796  11.00000  0.03044  0.05412  0.02735 =
 -0.00016 -0.00313 -0.00645
AFIX 137
H38d  2     1.43280  0.79316  1.22078  11.00000 -1.50000
H38e  2     1.48599  0.92981  1.21380  11.00000 -1.50000
H38f  2     1.53554  0.80806  1.19012  11.00000 -1.50000
AFIX 0
O1B   3     0.78631  0.81197  0.86300  11.00000  0.02291  0.02615  0.01903 =
 0.00076 -0.00319  0.00285
O2B   3     0.82610  0.60382  0.87301  11.00000  0.03865  0.02644  0.03502 =
 0.00222 -0.00973 -0.00156
O3B   3     1.34174  0.74308  1.13115  11.00000  0.02576  0.03426  0.02460 =
 0.00213 -0.00441 -0.00025
HKLF 4
REM  work in P21 #4
REM R1 =  0.0406 for   7272 Fo > 4sig(Fo)  and  0.0463 for all   7947 data
REM    751 parameters refined using      1 restraints
END
WGHT      0.0580      0.8139
REM Highest difference peak  0.770,  deepest hole -0.184,  1-sigma level  0.039
Q1    1  -0.3609  0.8353  0.3709  11.00000  0.05    0.77
Q2    1   0.0350  0.8185  0.3868  11.00000  0.05    0.43
Q3    1   0.0368  0.9208  0.3971  11.00000  0.05    0.36
Q4    1   0.4785  0.8377  0.7067  11.00000  0.05    0.28
Q5    1   1.6535  0.0054  1.0607  11.00000  0.05    0.27
Q6    1   1.0197  0.2173  0.8062  11.00000  0.05    0.25
;
