# Supplementary material for: Cholest-5-en-3β-yl 3-(4-eth­oxy­phen­yl)prop-2-enoate
Source: Acta Crystallogr Sect E Struct Rep Online. 2012 Jun 13;68(Pt 7):o2064. doi: 10.1107/S160053681202452X (PMC3393328; doi:10.1107/S160053681202452X)
Supplement: Supplementary file 2 [file e-68-o2064-Isup2.hkl]

# 
# h,k,l, Fc-squared, Fo-squared, sigma(Fo-squared) and status flag 
# 
data_I
_shelx_title "work in P21"
_shelx_refln_list_code          4 
_shelx_F_calc_maximum      347.06 
_exptl_crystal_F_000      1232.00 
_reflns_d_resolution_high  0.7696 
 
loop_ 
 _symmetry_equiv_pos_as_xyz 
 'x, y, z' 
 '-x, y+1/2, -z' 
 
_cell_length_a    11.6919 
_cell_length_b    10.5844 
_cell_length_c    27.3230 
_cell_angle_alpha  90.000 
_cell_angle_beta  101.226 
_cell_angle_gamma  90.000 
 
_shelx_F_squared_multiplier     1.000 
 
loop_ 
 _refln_index_h 
 _refln_index_k 
 _refln_index_l 
 _refln_F_squared_calc 
 _refln_F_squared_meas 
 _refln_F_squared_sigma 
 _refln_observed_status 
   2   0   0    11451.97    11731.34     97.02 o 
   3   0   0       12.96       31.25      1.58 o 
   4   0   0       59.38       65.93      2.28 o 
   5   0   0      109.51      171.48      3.72 o 
   6   0   0      168.89      314.72      7.91 o 
   7   0   0      157.30      235.38      8.69 o 
   8   0   0      115.16      123.22      6.40 o 
   9   0   0        5.88       10.37      3.18 o 
  10   0   0        0.05        1.99      3.42 o 
  11   0   0      844.43      812.70     20.92 o 
  12   0   0      155.51      134.59     10.55 o 
  13   0   0        0.18       -1.01     19.57 o 
  14   0   0       55.39       55.04     15.90 o 
   1   1   0      323.41      291.60      2.86 o 
   2   1   0       44.66       30.82      0.93 o 
   3   1   0      401.89      415.41      3.91 o 
   4   1   0      169.55      151.34      2.57 o 
   5   1   0     1073.07     1214.15     10.20 o 
   6   1   0     3933.85     3915.59     25.11 o 
   7   1   0      249.51      263.80      6.72 o 
   8   1   0      867.09      773.04     10.41 o 
   9   1   0       38.28       23.63      2.79 o 
  10   1   0     1366.37     1410.20     18.60 o 
  11   1   0       19.84       27.44      3.85 o 
  12   1   0      100.59      107.31      8.85 o 
  13   1   0       21.34       12.76      6.99 o 
  14   1   0       16.52       15.60      7.15 o 
   0   2   0   106545.25   104452.12   1077.03 o 
   1   2   0     4534.60     4327.65     27.67 o 
   2   2   0      723.96      732.85     10.64 o 
   3   2   0      186.09      175.52      2.15 o 
   4   2   0      507.81      521.76      4.79 o 
   5   2   0       41.89       35.22      1.60 o 
   6   2   0      161.76      189.93      3.63 o 
   7   2   0      265.96      280.00      5.63 o 
   8   2   0      518.54      497.03      8.10 o 
   9   2   0       23.95       23.96      2.82 o 
  10   2   0      785.52      815.04     12.91 o 
  11   2   0      657.14      662.17     14.97 o 
  12   2   0      159.70      134.61     11.30 o 
  13   2   0       61.26       73.59      8.05 o 
  14   2   0        5.41        0.36      5.58 o 
   1   3   0       25.69       27.37      1.27 o 
   2   3   0      314.57      318.01      4.02 o 
   3   3   0      887.84      867.70     10.53 o 
   4   3   0     6442.53     6964.17     39.06 o 
   5   3   0      108.57      109.30      2.58 o 
   6   3   0      140.11      141.46      3.30 o 
   7   3   0      225.46      202.56      5.57 o 
   8   3   0       26.11       32.73      3.13 o 
   9   3   0      178.80      187.38      6.11 o 
  10   3   0       93.52       82.56      7.38 o 
  11   3   0      142.79      146.98      8.33 o 
  12   3   0      370.11      395.43     12.54 o 
  13   3   0      109.93      107.83      9.14 o 
  14   3   0       43.88       57.78      8.05 o 
   0   4   0      120.44      126.73      3.88 o 
   1   4   0      447.85      410.78      4.27 o 
   2   4   0      558.83      592.84      6.30 o 
   3   4   0    13674.25    14943.00     93.40 o 
   4   4   0      584.26      649.79      6.68 o 
   5   4   0      572.24      605.96      9.09 o 
   6   4   0      540.97      547.60      6.99 o 
   7   4   0      276.00      258.67      5.87 o 
   8   4   0      989.77      930.47     12.63 o 
   9   4   0      188.65      187.95      7.11 o 
  10   4   0      592.18      570.96     13.31 o 
  11   4   0        0.06       -2.72      3.79 o 
  12   4   0       25.98       25.94      4.99 o 
  13   4   0       69.35       79.19      7.42 o 
  14   4   0       28.87       34.70      9.62 o 
   1   5   0     1788.87     1823.42     13.32 o 
   2   5   0      260.31      284.47      4.30 o 
   3   5   0     1610.47     1613.89     13.34 o 
   4   5   0      297.61      367.42      6.47 o 
   5   5   0      120.82      115.46      4.39 o 
   6   5   0     1101.04     1081.34     11.85 o 
   7   5   0     1528.65     1468.88     16.32 o 
   8   5   0      218.25      213.16      6.33 o 
   9   5   0       90.49       90.86      5.40 o 
  10   5   0       96.93      102.85      7.72 o 
  11   5   0      345.93      381.05     11.91 o 
  12   5   0      129.84      142.00      8.87 o 
  13   5   0      164.53      174.85     10.18 o 
   1   6   0      524.52      576.62      6.60 o 
   2   6   0      695.40      812.85      9.14 o 
   3   6   0      804.04      906.69      9.29 o 
   4   6   0      360.73      384.28      6.56 o 
   5   6   0      987.75     1053.98     13.35 o 
   6   6   0     1446.81     1380.58     14.12 o 
   7   6   0      416.93      401.79      7.55 o 
   8   6   0      833.88      855.62     12.60 o 
   9   6   0      421.62      413.35     10.89 o 
  10   6   0      128.08      133.34     10.28 o 
  11   6   0       45.85       43.48      5.36 o 
  12   6   0       92.93       90.58      7.81 o 
  13   6   0       35.24       45.19      8.47 o 
   1   7   0      525.50      490.68      7.51 o 
   2   7   0       16.36       22.91      2.17 o 
   3   7   0      742.52      741.84      9.64 o 
   4   7   0      296.99      247.49      5.62 o 
   5   7   0       25.79       30.08      2.73 o 
   6   7   0       14.75       12.64      2.74 o 
   7   7   0      138.15      128.52      5.05 o 
   8   7   0       65.88       57.93      4.43 o 
   9   7   0      197.75      172.25      7.63 o 
  10   7   0      100.61      101.08      9.37 o 
  11   7   0       43.72       43.28      5.70 o 
  12   7   0       95.41       79.28      7.16 o 
   0   8   0     2084.10     2300.37     33.90 o 
   1   8   0      122.28      134.27      4.72 o 
   2   8   0      673.57      625.21      9.00 o 
   3   8   0      327.38      318.11      7.34 o 
   4   8   0        4.20       10.74      2.13 o 
   5   8   0      310.55      315.18      7.06 o 
   6   8   0      343.93      315.77      9.40 o 
   7   8   0      298.85      300.37     10.66 o 
   8   8   0        7.40        7.33      2.79 o 
   9   8   0      107.64       93.97      8.56 o 
  10   8   0       98.47       90.19      8.20 o 
  11   8   0      108.75      134.78     16.60 o 
  12   8   0       19.22       18.35     11.01 o 
   1   9   0      355.92      337.38      5.74 o 
   2   9   0      145.02      151.01      6.17 o 
   3   9   0      228.86      234.00      6.62 o 
   4   9   0      646.87      610.69     10.66 o 
   5   9   0      271.66      266.33     10.24 o 
   6   9   0      237.23      246.92     19.86 o 
   7   9   0      265.81      253.88     14.01 o 
   8   9   0       15.30       11.46      6.15 o 
   9   9   0       74.03       64.39     11.65 o 
  10   9   0       45.97       42.70      5.91 o 
  11   9   0        9.09        7.34     12.23 o 
   0  10   0      311.23      337.11     10.48 o 
   1  10   0      237.08      241.29      6.30 o 
   2  10   0      526.46      506.82     12.91 o 
   3  10   0      320.39      333.45     10.98 o 
   4  10   0       55.96       46.36      5.65 o 
   5  10   0      136.92      131.92     10.05 o 
   6  10   0       15.78       11.13      5.47 o 
   7  10   0       79.66       81.09      9.89 o 
   8  10   0       32.97       38.51      7.70 o 
   9  10   0       68.81       62.75      5.30 o 
  10  10   0        2.80        4.27      4.02 o 
   1  11   0       76.54       71.41      4.41 o 
   2  11   0       21.47       19.67      3.89 o 
   3  11   0       28.51       28.10      5.01 o 
   4  11   0       64.07       63.80      5.75 o 
   5  11   0      200.26      196.81     19.29 o 
   6  11   0       46.10       46.66      7.20 o 
   7  11   0      145.93      124.84     18.18 o 
   8  11   0       39.26       45.29      7.94 o 
   0  12   0      337.03      322.79     18.50 o 
   1  12   0       20.58       24.29      4.19 o 
   2  12   0       64.64       69.37      5.99 o 
   3  12   0       99.04       99.70      7.03 o 
   4  12   0       51.30       44.62      6.74 o 
   5  12   0       51.98       71.47     14.25 o 
   6  12   0       22.06       20.98      5.86 o 
   7  12   0       17.36       24.46     11.01 o 
   1  13   0       89.48       91.28      6.38 o 
   2  13   0       36.08       49.10      4.41 o 
   3  13   0       13.54        7.63      4.31 o 
 -14   0   1       19.62       19.57     13.45 o 
 -13   0   1       39.20       44.69     10.38 o 
 -12   0   1      305.11      288.36     18.10 o 
 -11   0   1      377.66      397.35     14.80 o 
 -10   0   1       28.11       17.04      4.77 o 
  -9   0   1      171.70      189.06      8.53 o 
  -8   0   1      113.90      126.03      6.40 o 
  -7   0   1       40.30       33.87      3.48 o 
  -6   0   1       22.01       37.21      2.19 o 
  -5   0   1      269.95      293.23      4.91 o 
  -4   0   1      897.12      920.40      9.61 o 
  -3   0   1      489.15      541.70      6.07 o 
  -2   0   1       44.44       59.85      1.52 o 
  -1   0   1     3583.76     3085.13     41.78 o 
   1   0   1        2.95        9.51      0.61 o 
   2   0   1       13.60        7.22      1.60 o 
   3   0   1     6501.44     6650.21     52.51 o 
   4   0   1      362.64      376.65      6.97 o 
   5   0   1      378.00      325.97      5.29 o 
   6   0   1       45.94       58.77      2.52 o 
   7   0   1      261.71      321.39      6.50 o 
   8   0   1       74.67       83.84      7.41 o 
   9   0   1      171.26      154.02      7.91 o 
  10   0   1        0.68        2.40      3.59 o 
  11   0   1      897.51      814.32     21.37 o 
  12   0   1       49.80       39.59      7.28 o 
  13   0   1        0.79       -3.31      7.31 o 
  14   0   1        4.64        0.00     11.01 o 
 -14   1   1        4.35       -0.42      5.28 o 
 -13   1   1       55.60       57.34      9.77 o 
 -12   1   1      341.52      374.18     13.84 o 
 -11   1   1       46.79       50.04      4.60 o 
 -10   1   1        7.52        5.50      2.54 o 
  -9   1   1       44.33       41.52      3.27 o 
  -8   1   1       42.72       47.69      3.09 o 
  -7   1   1      207.22      230.12      5.07 o 
  -6   1   1      665.49      682.46      6.72 o 
  -5   1   1       98.50       87.34      2.20 o 
  -4   1   1     2879.46     2909.34     19.20 o 
  -3   1   1      599.35      500.02      4.46 o 
  -2   1   1      979.01      881.61      5.81 o 
  -1   1   1    11688.31    11512.97    100.60 o 
   0   1   1     3017.45     2778.09     17.86 o 
   1   1   1     2912.78     2987.13     20.44 o 
   2   1   1      512.45      503.04      3.81 o 
   3   1   1      365.80      385.08      3.68 o 
   4   1   1      706.27      762.70      6.39 o 
   5   1   1      535.36      539.17      6.09 o 
   6   1   1     1155.59     1140.11      9.43 o 
   7   1   1      589.77      600.09      8.58 o 
   8   1   1       54.54       60.32      3.55 o 
   9   1   1      376.96      393.19      7.82 o 
  10   1   1      218.11      210.41      7.97 o 
  11   1   1      921.04      892.38     15.79 o 
  12   1   1      258.36      281.12     12.80 o 
  13   1   1       41.84       50.43      7.30 o 
  14   1   1        6.64        3.08      5.55 o 
 -14   2   1       19.13       13.73      6.07 o 
 -13   2   1      193.62      212.03     14.09 o 
 -12   2   1      467.56      439.71     20.65 o 
 -11   2   1        4.64       -0.61      3.58 o 
 -10   2   1      254.82      262.91      7.16 o 
  -9   2   1       67.46       62.55      4.67 o 
  -8   2   1       63.72       59.67      3.42 o 
  -7   2   1     1501.64     1470.10     13.99 o 
  -6   2   1        3.13        3.64      1.05 o 
  -5   2   1      909.70      987.61      8.20 o 
  -4   2   1     1938.00     2050.29     13.67 o 
  -3   2   1       14.47       14.59      0.78 o 
  -2   2   1     1675.30     1590.42     11.54 o 
  -1   2   1     5486.88     5496.79     36.50 o 
   0   2   1    29321.97    29583.65    193.85 o 
   1   2   1     4371.18     4228.81     28.97 o 
   2   2   1     3777.38     3578.73     22.44 o 
   3   2   1     4646.45     4481.10     25.37 o 
   4   2   1      246.03      259.27      3.22 o 
   5   2   1      370.47      379.87      4.24 o 
   6   2   1     1078.07     1135.53      9.62 o 
   7   2   1     1088.74     1109.95     12.37 o 
   8   2   1      139.06      104.91      4.34 o 
   9   2   1      240.36      253.75      7.69 o 
  10   2   1      245.95      230.36      8.25 o 
  11   2   1      889.20      804.05     15.17 o 
  12   2   1      352.06      335.02     19.07 o 
  13   2   1       96.52      102.96      9.14 o 
  14   2   1       13.47        8.87     10.24 o 
 -14   3   1       14.89       12.79      6.12 o 
 -13   3   1        4.71        7.05      4.57 o 
 -12   3   1      217.10      209.12     10.07 o 
 -11   3   1      447.32      449.35     16.34 o 
 -10   3   1       37.97       36.27      4.71 o 
  -9   3   1      239.61      247.85      6.76 o 
  -8   3   1      104.45      101.71      4.46 o 
  -7   3   1      261.13      255.78      5.60 o 
  -6   3   1      692.05      639.32      6.73 o 
  -5   3   1      332.59      344.38      4.17 o 
  -4   3   1     1251.49     1312.51      9.20 o 
  -3   3   1     2474.43     2496.97     17.01 o 
  -2   3   1      341.01      389.28      5.54 o 
  -1   3   1     1172.63     1150.36      8.81 o 
   0   3   1     2174.49     2104.94     15.70 o 
   1   3   1     1447.96     1331.99      9.50 o 
   2   3   1      552.63      479.06      4.84 o 
   3   3   1      448.68      394.93      5.32 o 
   4   3   1     2706.39     2877.28     17.68 o 
   5   3   1      352.67      401.07      6.23 o 
   6   3   1      296.98      312.32      4.89 o 
   7   3   1      164.26      160.29      5.05 o 
   8   3   1      440.40      419.04      8.03 o 
   9   3   1      140.76      121.45      5.30 o 
  10   3   1       66.05       66.46      5.74 o 
  11   3   1       19.51       16.62      4.47 o 
  12   3   1      854.93      866.76     20.42 o 
  13   3   1       17.91       18.34      6.71 o 
  14   3   1        5.42       -2.76      4.27 o 
 -14   4   1       43.95       44.89      7.98 o 
 -13   4   1       10.62        5.13      4.45 o 
 -12   4   1      820.56      772.09     17.23 o 
 -11   4   1      354.47      329.37     11.28 o 
 -10   4   1      197.13      205.17     11.59 o 
  -9   4   1       67.15       66.53      4.39 o 
  -8   4   1     1247.74     1229.98     16.09 o 
  -7   4   1      564.02      575.98      8.41 o 
  -6   4   1      597.94      573.93      7.86 o 
  -5   4   1     1300.27     1447.03     10.54 o 
  -4   4   1     1046.07     1119.75      9.74 o 
  -3   4   1     1871.53     2024.18     16.78 o 
  -2   4   1      610.37      618.50      6.25 o 
  -1   4   1     1176.88     1151.92      9.32 o 
   0   4   1     1522.15     1384.46     18.29 o 
   1   4   1      514.51      500.09      4.88 o 
   2   4   1     3063.31     3339.40     23.29 o 
   3   4   1     5781.84     6101.58     42.81 o 
   4   4   1      130.62      158.15      3.73 o 
   5   4   1     1695.76     1680.17     13.30 o 
   6   4   1     1295.95     1298.33     12.27 o 
   7   4   1      798.40      771.04     10.12 o 
   8   4   1      864.77      788.32     11.43 o 
   9   4   1      256.50      240.57      7.85 o 
  10   4   1       23.12       22.27      4.45 o 
  11   4   1       56.19       62.65      6.16 o 
  12   4   1      230.62      239.61     10.91 o 
  13   4   1       33.79       44.07      7.59 o 
  14   4   1       16.72       10.69      8.18 o 
 -13   5   1       38.78       46.86      6.21 o 
 -12   5   1       74.02       84.45      9.41 o 
 -11   5   1       16.77       17.17      4.76 o 
 -10   5   1       43.11       37.84      4.86 o 
  -9   5   1      303.02      319.39     14.70 o 
  -8   5   1       29.29       34.13      3.03 o 
  -7   5   1      184.22      176.99      5.14 o 
  -6   5   1       23.59       25.94      2.25 o 
  -5   5   1      299.97      274.27      5.50 o 
  -4   5   1      680.22      703.17      9.98 o 
  -3   5   1        9.33       11.05      1.52 o 
  -2   5   1      361.57      331.79      4.20 o 
  -1   5   1      602.88      542.76      5.68 o 
   0   5   1      553.84      572.10      4.92 o 
   1   5   1      420.00      424.81      5.01 o 
   2   5   1      521.14      530.08      6.03 o 
   3   5   1     2191.13     2464.16     19.81 o 
   4   5   1     1551.64     1694.40     14.27 o 
   5   5   1       94.15      105.64      4.28 o 
   6   5   1      190.08      175.20      3.80 o 
   7   5   1     1262.04     1268.61     14.08 o 
   8   5   1       99.28      110.03      4.86 o 
   9   5   1     1180.08     1160.79     17.16 o 
  10   5   1      120.74      102.41      7.00 o 
  11   5   1       28.71       29.14      5.36 o 
  12   5   1      213.11      230.47     11.93 o 
  13   5   1       10.97        0.56      4.54 o 
 -13   6   1       20.03       19.55      7.15 o 
 -12   6   1      162.38      137.00      8.96 o 
 -11   6   1      206.30      192.79      9.42 o 
 -10   6   1      422.62      431.20     11.63 o 
  -9   6   1        2.48       -0.91      2.79 o 
  -8   6   1      741.94      649.09     10.75 o 
  -7   6   1     1773.71     1740.67     17.57 o 
  -6   6   1      334.13      289.75      9.07 o 
  -5   6   1      414.68      426.63      7.33 o 
  -4   6   1      125.16      142.65      4.31 o 
  -3   6   1     2231.80     2372.15     20.45 o 
  -2   6   1      252.26      293.00      5.21 o 
  -1   6   1     1007.16     1046.75      9.57 o 
   0   6   1      427.84      441.53      4.17 o 
   1   6   1       53.10       71.87      2.59 o 
   2   6   1      472.73      613.21      7.06 o 
   3   6   1      261.77      267.95      5.19 o 
   4   6   1      439.28      470.30     11.45 o 
   5   6   1      642.00      625.00      9.76 o 
   6   6   1       39.72       43.11      2.57 o 
   7   6   1       31.42       24.14      3.00 o 
   8   6   1     1172.84     1038.61     14.02 o 
   9   6   1      208.88      196.94      8.03 o 
  10   6   1      429.08      427.65     12.31 o 
  11   6   1       68.21       69.35      6.37 o 
  12   6   1        6.89       -0.53      4.21 o 
  13   6   1       68.32       59.64      9.40 o 
 -12   7   1      240.23      253.79     15.59 o 
 -11   7   1      139.58      134.28      8.37 o 
 -10   7   1       37.68       36.35      4.68 o 
  -9   7   1       62.82       61.32      5.54 o 
  -8   7   1       91.37       74.77      4.67 o 
  -7   7   1      183.56      145.54      5.00 o 
  -6   7   1      406.35      411.55      8.32 o 
  -5   7   1      192.28      198.28      5.54 o 
  -4   7   1      590.12      529.41      8.16 o 
  -3   7   1      332.68      295.93      6.07 o 
  -2   7   1      354.89      362.61      6.58 o 
  -1   7   1      427.46      421.90      6.90 o 
   0   7   1      229.02      225.31      4.17 o 
   1   7   1      189.39      173.29      4.53 o 
   2   7   1      671.54      683.21     11.23 o 
   3   7   1      642.70      689.43      9.29 o 
   4   7   1       55.86       72.39      3.67 o 
   5   7   1      121.77      134.93      4.92 o 
   6   7   1      334.69      356.38      8.13 o 
   7   7   1       14.82       16.66      2.48 o 
   8   7   1       51.06       46.83      4.17 o 
   9   7   1      393.29      423.03     11.11 o 
  10   7   1       32.01       44.14      5.04 o 
  11   7   1       19.97       15.61      5.47 o 
  12   7   1      101.08      107.67      8.11 o 
 -12   8   1       59.39       68.50     17.12 o 
 -11   8   1       36.12       29.75      6.95 o 
 -10   8   1      156.38      169.03      9.38 o 
  -9   8   1       86.35       74.38      8.96 o 
  -8   8   1       25.57       14.14      3.48 o 
  -7   8   1      161.48      167.91      7.38 o 
  -6   8   1      127.36      117.53      6.55 o 
  -5   8   1      100.35       95.69      4.82 o 
  -4   8   1      195.66      190.52      5.48 o 
  -3   8   1      887.62      916.75     12.42 o 
  -2   8   1      959.30      964.15     11.46 o 
  -1   8   1       44.11       41.72      2.27 o 
   0   8   1      283.72      270.20      5.37 o 
   1   8   1       16.31       17.95      2.78 o 
   2   8   1      187.14      199.05      5.29 o 
   3   8   1      816.63      821.98     10.78 o 
   4   8   1      203.32      184.88      5.49 o 
   5   8   1      258.62      277.57      6.69 o 
   6   8   1      282.93      293.24      7.84 o 
   7   8   1      180.93      135.89      7.54 o 
   8   8   1      103.63      103.41      5.38 o 
   9   8   1      102.73       98.31      8.67 o 
  10   8   1       32.64       35.32      5.27 o 
  11   8   1       93.14      114.65      7.77 o 
  12   8   1       13.98       -3.67      9.79 o 
 -11   9   1       25.13       28.75     13.98 o 
 -10   9   1      150.78      142.00      8.83 o 
  -9   9   1       11.96       15.79     10.06 o 
  -8   9   1        9.80       13.02      5.09 o 
  -7   9   1      178.09      150.92      9.35 o 
  -6   9   1      177.24      174.17      8.39 o 
  -5   9   1      217.32      197.19      9.11 o 
  -4   9   1      147.02      149.28      8.47 o 
  -3   9   1       72.28       70.86      4.59 o 
  -2   9   1       85.34      101.02      5.01 o 
  -1   9   1      124.92      147.94      4.93 o 
   0   9   1      164.79      159.99      4.29 o 
   1   9   1      479.68      461.99      7.61 o 
   2   9   1     1339.18     1295.27     16.49 o 
   3   9   1       11.93        9.71      2.72 o 
   4   9   1      353.19      311.56      8.28 o 
   5   9   1       63.60       56.21      5.32 o 
   6   9   1      308.99      247.72     11.30 o 
   7   9   1       41.56       28.56      9.33 o 
   8   9   1       24.30       12.58      6.80 o 
   9   9   1       51.85       38.11     10.79 o 
  10   9   1       79.20       69.68      9.18 o 
  11   9   1        8.84       18.35     12.23 o 
 -10  10   1      154.47      133.92      9.18 o 
  -9  10   1      106.32      102.81      6.57 o 
  -8  10   1        8.97        6.75      6.43 o 
  -7  10   1       99.39       91.50      9.84 o 
  -6  10   1       14.64       18.89      4.75 o 
  -5  10   1      103.62       92.51      8.63 o 
  -4  10   1       63.63       67.62      5.40 o 
  -3  10   1      932.23      950.18     16.43 o 
  -2  10   1      509.41      503.76     10.39 o 
  -1  10   1      581.87      571.37      9.86 o 
   0  10   1      714.97      728.56     13.29 o 
   1  10   1      196.10      180.48      6.02 o 
   2  10   1      155.30      187.08      8.19 o 
   3  10   1       77.27       79.21      8.78 o 
   4  10   1      271.32      276.40     10.03 o 
   5  10   1        1.27       -1.99      4.14 o 
   6  10   1       48.60       45.88      7.64 o 
   7  10   1       62.19       61.09      6.82 o 
   8  10   1        5.09       -2.34      4.77 o 
   9  10   1        9.38        4.22      3.80 o 
  10  10   1       46.78       55.73      6.79 o 
  -9  11   1       34.35       19.33      7.44 o 
  -8  11   1       37.01       39.87      7.37 o 
  -7  11   1       23.82       15.39      5.56 o 
  -6  11   1       89.89       97.46      9.40 o 
  -5  11   1      400.01      398.14     15.80 o 
  -4  11   1      217.41      229.45     12.77 o 
  -3  11   1      110.84      125.99     11.47 o 
  -2  11   1        7.92        1.96      2.88 o 
  -1  11   1       24.50       21.50      2.91 o 
   0  11   1       42.00       36.22      3.42 o 
   1  11   1       59.50       56.86      3.99 o 
   2  11   1      197.85      226.01      9.07 o 
   3  11   1        2.70        0.40      2.86 o 
   4  11   1       95.67       71.03      6.01 o 
   5  11   1       55.54       57.63      7.91 o 
   6  11   1       80.12       75.34      8.58 o 
   7  11   1      175.87      182.59     15.98 o 
   8  11   1       21.48       22.73     10.77 o 
  -7  12   1       14.87       15.90      9.79 o 
  -6  12   1       51.66       52.79      8.32 o 
  -5  12   1       19.73       15.58      5.84 o 
  -4  12   1       58.25       50.08      6.52 o 
  -3  12   1       75.62       85.86      9.08 o 
  -2  12   1       16.59       17.85      3.80 o 
  -1  12   1      425.84      434.83     11.95 o 
   0  12   1      106.00      113.23     10.95 o 
   1  12   1       62.56       67.19      5.59 o 
   2  12   1       12.05        2.38      3.91 o 
   3  12   1        4.24        3.40      3.82 o 
   4  12   1       92.66       93.78      8.93 o 
   5  12   1       65.42       54.93      7.70 o 
   6  12   1       13.72       16.95      5.81 o 
  -3  13   1       51.08       52.36      8.30 o 
  -2  13   1       48.92       31.63      4.75 o 
  -1  13   1       11.16       10.25      4.42 o 
   0  13   1       35.11       37.58      4.07 o 
   1  13   1       16.08       18.52      3.25 o 
   2  13   1       31.09       31.25      3.58 o 
   3  13   1       26.20       26.42      5.47 o 
   4  13   1       11.13       20.79      8.56 o 
 -15   0   2      125.42      149.22     22.02 o 
 -14   0   2       56.30       56.26     15.90 o 
 -13   0   2      183.29      184.69     15.98 o 
 -12   0   2      121.23      128.31     17.12 o 
 -11   0   2      122.36      115.18      8.09 o 
 -10   0   2      117.36      100.01      7.01 o 
  -9   0   2       97.90      101.67      6.40 o 
  -8   0   2     1351.52     1298.25     20.17 o 
  -7   0   2      648.93      592.77     11.60 o 
  -6   0   2     2371.92     2195.72     20.80 o 
  -5   0   2      729.11      791.09      9.23 o 
  -4   0   2       81.16      102.33      2.69 o 
  -3   0   2      313.20      318.24      4.40 o 
  -2   0   2       40.65       41.59      1.83 o 
  -1   0   2       10.42       16.14      1.06 o 
   1   0   2       34.87       28.74      1.59 o 
   2   0   2      161.06      163.18      3.60 o 
   3   0   2     1312.75     1279.21     11.85 o 
   4   0   2       31.15       35.41      1.70 o 
   5   0   2     6103.75     6715.09     53.77 o 
   6   0   2     2956.00     3055.74     27.37 o 
   7   0   2        4.28        8.56      3.18 o 
   8   0   2     1348.74     1475.98     22.46 o 
   9   0   2       18.63       11.53      4.41 o 
  10   0   2     1677.93     1614.42     25.99 o 
  11   0   2      237.40      233.42     16.96 o 
  12   0   2      641.71      641.03     20.21 o 
  13   0   2       83.07       84.40     17.12 o 
  14   0   2       84.05       74.18     12.52 o 
 -15   1   2        9.94       -3.67     13.45 o 
 -14   1   2      192.52      194.08     14.09 o 
 -13   1   2       39.83       56.87      8.69 o 
 -12   1   2       61.73       68.63      8.69 o 
 -11   1   2      220.98      213.93      8.47 o 
 -10   1   2      177.35      176.76      6.09 o 
  -9   1   2       35.42       35.78      3.12 o 
  -8   1   2      979.64     1007.82     12.14 o 
  -7   1   2      842.04      831.77     10.18 o 
  -6   1   2      482.38      443.81      5.19 o 
  -5   1   2      172.26      195.84      4.40 o 
  -4   1   2       51.68       53.44      1.61 o 
  -3   1   2      635.76      588.38      4.97 o 
  -2   1   2      130.80      105.69      1.59 o 
  -1   1   2      967.76      899.46      7.17 o 
   0   1   2     5044.52     4719.59     31.10 o 
   1   1   2       71.61       62.77      0.90 o 
   2   1   2      547.43      554.39      6.06 o 
   3   1   2      228.89      221.38      3.06 o 
   4   1   2      371.16      380.40      5.42 o 
   5   1   2      667.07      638.77      6.73 o 
   6   1   2       78.11      102.12      2.99 o 
   7   1   2      646.26      568.53     13.46 o 
   8   1   2       79.15       83.84      4.45 o 
   9   1   2       39.61       37.79      3.32 o 
  10   1   2     1063.41      952.64     13.56 o 
  11   1   2       39.93       28.83      4.08 o 
  12   1   2      183.57      174.97      9.60 o 
  13   1   2       27.16       20.49      6.12 o 
  14   1   2       99.57      120.36     10.23 o 
 -14   2   2        7.56        9.79      6.12 o 
 -13   2   2      109.86      139.87     11.76 o 
 -12   2   2      263.42      263.62     12.05 o 
 -11   2   2      279.65      256.19     10.13 o 
 -10   2   2       45.98       40.04      3.83 o 
  -9   2   2       97.40      108.19      4.73 o 
  -8   2   2      291.95      297.32      6.41 o 
  -7   2   2      272.44      288.06      4.86 o 
  -6   2   2       38.58       36.71      1.78 o 
  -5   2   2      377.53      413.91      4.54 o 
  -4   2   2      642.76      682.09      5.71 o 
  -3   2   2     1167.03     1170.83      7.91 o 
  -2   2   2     3571.38     3717.41     25.89 o 
  -1   2   2    33773.93    32954.13    202.82 o 
   0   2   2     1338.06     1314.66      9.28 o 
   1   2   2      356.55      358.51      4.25 o 
   2   2   2     3245.33     3388.50     21.41 o 
   3   2   2      196.43      204.74      2.50 o 
   4   2   2      123.59      126.89      2.37 o 
   5   2   2     3054.95     3199.68     19.86 o 
   6   2   2      395.89      392.35      4.78 o 
   7   2   2      701.09      714.25     10.38 o 
   8   2   2      398.61      448.23      7.93 o 
   9   2   2       14.80       11.65      2.57 o 
  10   2   2      320.75      326.84      9.10 o 
  11   2   2      138.90      146.43      7.55 o 
  12   2   2      152.39      161.40     10.37 o 
  13   2   2        7.81        5.31      5.03 o 
  14   2   2       47.01       32.89      7.13 o 
 -14   3   2      117.87      116.90     10.17 o 
 -13   3   2       76.57       81.21      7.37 o 
 -12   3   2       38.06       39.42      5.90 o 
 -11   3   2       87.72       73.92      6.42 o 
 -10   3   2      182.94      194.70     10.34 o 
  -9   3   2      326.16      312.54      6.76 o 
  -8   3   2      266.81      273.75      7.15 o 
  -7   3   2      516.21      544.23      7.50 o 
  -6   3   2      138.20      112.67      2.85 o 
  -5   3   2      558.74      512.53      5.15 o 
  -4   3   2      422.37      461.71      4.35 o 
  -3   3   2     1098.33     1205.76     10.69 o 
  -2   3   2     1124.98     1131.81      9.19 o 
  -1   3   2     3579.86     3594.07     22.48 o 
   0   3   2     1491.06     1401.39      9.72 o 
   1   3   2      293.44      307.88      3.99 o 
   2   3   2       39.05       42.18      1.86 o 
   3   3   2     2723.38     2791.07     20.13 o 
   4   3   2      429.17      472.09      4.57 o 
   5   3   2      126.63      125.82      2.59 o 
   6   3   2      695.90      699.04      7.51 o 
   7   3   2      139.03      187.22      5.14 o 
   8   3   2       71.88       78.24      4.90 o 
   9   3   2      235.64      258.04      7.24 o 
  10   3   2      111.68       98.88      5.98 o 
  11   3   2      305.80      320.72     11.17 o 
  12   3   2      165.32      151.46     10.02 o 
  13   3   2      126.42      140.69     10.02 o 
  14   3   2       11.31        2.29      5.25 o 
 -14   4   2      104.28      103.74     13.22 o 
 -13   4   2      180.74      198.62     10.81 o 
 -12   4   2       70.12       79.87      7.29 o 
 -11   4   2       26.98       17.38      4.29 o 
 -10   4   2      400.57      403.46     14.08 o 
  -9   4   2      150.56      128.79      5.73 o 
  -8   4   2       27.21       33.47      2.80 o 
  -7   4   2     1289.07     1281.24     14.45 o 
  -6   4   2       36.63       46.43      2.83 o 
  -5   4   2     2575.87     2638.23     16.99 o 
  -4   4   2      136.80      149.69      3.13 o 
  -3   4   2      828.76      879.81      8.27 o 
  -2   4   2       47.20       38.79      1.69 o 
  -1   4   2     3830.24     4206.85     29.39 o 
   0   4   2     1431.13     1508.74     11.29 o 
   1   4   2      103.44      101.55      2.53 o 
   2   4   2     1272.15     1248.86     11.45 o 
   3   4   2       61.12       68.93      3.35 o 
   4   4   2      117.44      108.08      3.18 o 
   5   4   2      492.11      479.47      5.80 o 
   6   4   2     1539.82     1490.03     14.82 o 
   7   4   2     1540.06     1495.15     15.67 o 
   8   4   2      633.19      572.88      9.66 o 
   9   4   2      116.13      117.36      6.13 o 
  10   4   2      114.12      107.30      7.70 o 
  11   4   2      365.53      377.83     15.28 o 
  12   4   2       20.92       30.18      8.52 o 
  13   4   2       24.34       20.04      6.44 o 
  14   4   2       23.71       11.01     11.01 o 
 -14   5   2        9.12       14.88      7.22 o 
 -13   5   2       26.24       31.95      5.87 o 
 -12   5   2       84.72       84.32      7.20 o 
 -11   5   2       30.07       25.45      4.89 o 
 -10   5   2       85.56       89.74      6.93 o 
  -9   5   2      733.73      692.23     14.76 o 
  -8   5   2      214.72      234.75      7.64 o 
  -7   5   2      794.60      797.31     10.42 o 
  -6   5   2      735.25      780.13      9.55 o 
  -5   5   2      333.17      374.11      6.68 o 
  -4   5   2      572.52      626.35      8.74 o 
  -3   5   2     1609.11     1616.33     13.50 o 
  -2   5   2     1008.16     1048.77      9.03 o 
  -1   5   2      178.20      196.62      3.06 o 
   0   5   2      216.56      184.18      2.73 o 
   1   5   2       54.87       69.75      2.49 o 
   2   5   2      689.29      663.69      6.96 o 
   3   5   2     3896.70     4090.27     31.21 o 
   4   5   2      250.45      262.23      4.41 o 
   5   5   2      155.69      162.77      5.04 o 
   6   5   2      145.23      148.47      4.33 o 
   7   5   2      650.62      664.39      9.48 o 
   8   5   2      314.79      326.28     11.97 o 
   9   5   2      412.62      387.37      9.51 o 
  10   5   2      256.16      237.43      9.60 o 
  11   5   2      158.22      155.74      8.93 o 
  12   5   2      226.96      217.38     10.52 o 
  13   5   2       33.53       33.15      6.03 o 
 -13   6   2      260.99      293.48     12.49 o 
 -12   6   2      119.21      127.85      8.74 o 
 -11   6   2      146.72      157.21      8.45 o 
 -10   6   2       12.39       16.69      4.07 o 
  -9   6   2      143.32      132.07      6.22 o 
  -8   6   2       32.94       28.80      3.39 o 
  -7   6   2      193.97      183.55      5.65 o 
  -6   6   2      416.95      389.23      6.01 o 
  -5   6   2       34.14       23.02      2.46 o 
  -4   6   2      299.66      276.27      5.58 o 
  -3   6   2       29.82       34.17      3.06 o 
  -2   6   2      264.56      261.31      4.55 o 
  -1   6   2      160.34      135.56      2.98 o 
   0   6   2      667.28      670.79      5.85 o 
   1   6   2      274.63      283.44      4.57 o 
   2   6   2      333.21      324.74      4.77 o 
   3   6   2      616.13      581.29      8.03 o 
   4   6   2       36.50       28.63      2.40 o 
   5   6   2      381.51      387.77      9.63 o 
   6   6   2      874.35      868.75     10.71 o 
   7   6   2       67.29       70.01      3.62 o 
   8   6   2       45.94       40.89      3.43 o 
   9   6   2       82.82       80.53      6.08 o 
  10   6   2      287.78      276.24     10.30 o 
  11   6   2      415.55      406.04     13.82 o 
  12   6   2       16.24       10.90      4.44 o 
  13   6   2       89.05      112.97     11.96 o 
 -12   7   2        2.05       -7.88      3.94 o 
 -11   7   2       42.28       25.78      5.26 o 
 -10   7   2       19.27       19.26      4.22 o 
  -9   7   2      490.76      463.88     11.83 o 
  -8   7   2      514.60      481.72      9.87 o 
  -7   7   2      366.93      374.14      8.25 o 
  -6   7   2       18.36       24.34      2.72 o 
  -5   7   2        6.79        2.69      2.15 o 
  -4   7   2      180.77      192.15      5.04 o 
  -3   7   2      190.83      240.97      5.26 o 
  -2   7   2      238.18      249.08      5.43 o 
  -1   7   2      181.53      184.91      4.55 o 
   0   7   2      205.48      165.40      4.82 o 
   1   7   2       58.82       67.98      4.28 o 
   2   7   2       93.59       87.24      3.64 o 
   3   7   2      312.63      311.69      6.28 o 
   4   7   2       13.41       18.11      2.35 o 
   5   7   2      614.99      614.57      9.42 o 
   6   7   2      249.67      233.21      5.06 o 
   7   7   2      362.37      361.22     11.72 o 
   8   7   2       77.04       91.76      8.21 o 
   9   7   2      768.78      763.26     15.02 o 
  10   7   2      122.68      129.67      7.91 o 
  11   7   2       87.85       83.86      6.88 o 
  12   7   2      240.26      269.43     11.63 o 
 -12   8   2        5.31       12.84      8.65 o 
 -11   8   2      167.15      163.31      9.74 o 
 -10   8   2      162.52      157.28      8.83 o 
  -9   8   2       46.76       56.27      7.87 o 
  -8   8   2      114.84       84.90      5.31 o 
  -7   8   2      491.12      461.71     11.79 o 
  -6   8   2      119.50      116.50      6.15 o 
  -5   8   2       25.46       19.40      3.93 o 
  -4   8   2      281.81      261.94      6.40 o 
  -3   8   2      149.18      144.93      7.60 o 
  -2   8   2       23.95       28.62      2.70 o 
  -1   8   2     1289.94     1248.27     12.40 o 
   0   8   2     1370.36     1384.09     13.51 o 
   1   8   2      871.51      854.37     10.38 o 
   2   8   2      985.24      896.80     11.70 o 
   3   8   2       88.68       86.92      4.32 o 
   4   8   2       46.53       49.40      3.57 o 
   5   8   2      141.53      140.18      5.82 o 
   6   8   2      123.55      145.57      6.25 o 
   7   8   2        6.57        4.30      3.54 o 
   8   8   2      330.75      349.53      9.14 o 
   9   8   2       76.40       96.38     10.34 o 
  10   8   2       26.01       19.18      4.11 o 
  11   8   2        2.65        7.76      4.61 o 
 -11   9   2        1.73        0.92      5.03 o 
 -10   9   2       37.42       29.77      7.41 o 
  -9   9   2       68.65       53.97      7.70 o 
  -8   9   2      193.19      194.19     10.98 o 
  -7   9   2       85.61       76.85      6.28 o 
  -6   9   2        1.51        1.25      3.55 o 
  -5   9   2       49.87       33.69      3.50 o 
  -4   9   2       65.94       67.43     10.53 o 
  -3   9   2      587.30      575.84     11.03 o 
  -2   9   2      259.05      225.39      6.74 o 
  -1   9   2      762.50      716.66      9.65 o 
   0   9   2      152.92      145.85      4.53 o 
   1   9   2      109.38      110.29      5.50 o 
   2   9   2     1028.66     1017.38     15.99 o 
   3   9   2       45.65       46.59      4.22 o 
   4   9   2        6.98        5.09      2.83 o 
   5   9   2      113.95      118.40      7.14 o 
   6   9   2       45.16       51.75      5.35 o 
   7   9   2       99.83      110.30      9.63 o 
   8   9   2       39.11       35.03      7.51 o 
   9   9   2      102.46       93.07     13.38 o 
  10   9   2       85.19       96.90      7.58 o 
  11   9   2       15.29       14.68     12.23 o 
 -10  10   2       77.09       79.47      8.65 o 
  -9  10   2       27.43       27.83      4.39 o 
  -8  10   2       93.62      107.04     11.05 o 
  -7  10   2       20.18       14.87      6.74 o 
  -6  10   2       88.31       75.67      8.47 o 
  -5  10   2      121.29      105.20      8.88 o 
  -4  10   2       33.90       28.82      8.32 o 
  -3  10   2      160.51      167.36      7.81 o 
  -2  10   2      156.98      150.79      6.36 o 
  -1  10   2      777.56      760.59     11.69 o 
   0  10   2      114.84      117.42      4.48 o 
   1  10   2      151.20      130.16      5.76 o 
   2  10   2      169.44      165.84      6.79 o 
   3  10   2      172.29      149.46      7.58 o 
   4  10   2      167.84      171.93      8.35 o 
   5  10   2      179.13      190.18     10.37 o 
   6  10   2       84.98       84.77     12.48 o 
   7  10   2       29.24       28.42     11.01 o 
   8  10   2      100.64       86.24      9.63 o 
   9  10   2       33.28       39.82      7.94 o 
  -9  11   2       37.81       42.12      5.06 o 
  -8  11   2       17.64       24.81      5.58 o 
  -7  11   2       29.53       32.19      5.94 o 
  -6  11   2        6.60        9.85      4.84 o 
  -5  11   2       51.96       47.64      6.80 o 
  -4  11   2      131.73      110.42      9.52 o 
  -3  11   2       62.56       60.84      6.05 o 
  -2  11   2        4.61        3.71      4.24 o 
  -1  11   2      224.02      225.02      7.02 o 
   0  11   2      204.21      192.62      6.71 o 
   1  11   2      370.18      372.30      8.68 o 
   2  11   2       50.11       50.48      5.08 o 
   3  11   2        6.94        7.55      3.45 o 
   4  11   2       30.06       36.65      4.93 o 
   5  11   2       10.60        3.99      4.67 o 
   6  11   2       81.70       67.49     16.48 o 
   7  11   2       35.57       37.73      7.54 o 
   8  11   2       16.20        6.70      9.38 o 
  -7  12   2       56.05       51.37     13.45 o 
  -6  12   2       32.20       30.67      6.80 o 
  -5  12   2       95.93       89.40      9.30 o 
  -4  12   2       32.46       33.91      6.43 o 
  -3  12   2       39.20       37.61      6.13 o 
  -2  12   2      145.77      149.70      8.11 o 
  -1  12   2       24.62       21.32      3.90 o 
   0  12   2      201.72      220.17      8.97 o 
   1  12   2      106.42      121.97      7.20 o 
   2  12   2        2.54        5.03      2.99 o 
   3  12   2      122.05      123.22      9.88 o 
   4  12   2       58.17       61.38      6.52 o 
   5  12   2      149.59      136.26     16.32 o 
   6  12   2      112.69      155.17     12.15 o 
  -3  13   2       53.65       44.23      7.24 o 
  -2  13   2        0.01        0.56      2.59 o 
  -1  13   2       65.11       65.66      4.87 o 
   0  13   2       40.12       42.36      3.98 o 
   1  13   2       71.69       85.95      6.34 o 
   2  13   2       77.88       84.12      5.24 o 
   3  13   2      121.78      129.95     13.77 o 
   4  13   2        9.25       23.24      9.79 o 
 -15   0   3      139.63      154.11     23.24 o 
 -14   0   3      377.13      417.09     34.25 o 
 -13   0   3       74.38       78.22     11.65 o 
 -12   0   3      233.64      274.68     27.22 o 
 -11   0   3        4.77        2.09      4.41 o 
 -10   0   3       45.17       31.88      4.56 o 
  -9   0   3       13.51       11.56      3.32 o 
  -8   0   3       52.82       32.18      3.80 o 
  -7   0   3      127.12      113.01      6.00 o 
  -6   0   3       14.30       12.51      1.78 o 
  -5   0   3       19.73       13.23      2.43 o 
  -4   0   3        0.09        3.45      1.05 o 
  -3   0   3    10069.19     9665.47     73.65 o 
  -2   0   3      500.30      603.69      6.05 o 
  -1   0   3     4555.18     4451.83     33.99 o 
   0   0   3      264.55      223.13      3.74 o 
   1   0   3      234.57      230.76      2.95 o 
   2   0   3      459.43      487.92      6.94 o 
   3   0   3      369.76      355.71      4.79 o 
   4   0   3      182.17      209.82      5.65 o 
   5   0   3      249.77      231.29      4.06 o 
   6   0   3      299.81      305.49      5.11 o 
   7   0   3      214.44      201.42      7.13 o 
   8   0   3       75.20       74.55      6.71 o 
   9   0   3      909.03      946.37     18.33 o 
  10   0   3       58.24       64.05      6.25 o 
  11   0   3       57.82       54.62      7.45 o 
  12   0   3       46.76       42.98      7.77 o 
  13   0   3       27.96       24.33     15.90 o 
  14   0   3       10.59       12.23      8.65 o 
 -15   1   3      100.80      111.30     22.02 o 
 -14   1   3       85.65       78.97     10.11 o 
 -13   1   3       97.14       95.03     10.11 o 
 -12   1   3      110.46       97.11     10.49 o 
 -11   1   3       22.88       14.11      3.60 o 
 -10   1   3       57.60       71.58      4.34 o 
  -9   1   3       96.66       91.35      4.36 o 
  -8   1   3        5.68        5.72      1.86 o 
  -7   1   3      494.32      500.16      6.78 o 
  -6   1   3       30.30       49.39      2.02 o 
  -5   1   3      900.35      928.05      8.36 o 
  -4   1   3     1050.08     1041.86      7.99 o 
  -3   1   3     2181.55     2174.62     22.33 o 
  -2   1   3     6450.67     6527.83     37.00 o 
  -1   1   3     7350.77     7207.86     44.39 o 
   0   1   3      740.46      732.66      5.57 o 
   1   1   3     2334.49     2371.19     14.07 o 
   2   1   3      387.53      438.75      3.81 o 
   3   1   3      719.44      637.13      5.80 o 
   4   1   3      252.42      258.24      3.69 o 
   5   1   3      419.98      481.29      5.98 o 
   6   1   3      791.27      898.48      8.80 o 
   7   1   3      108.37      128.14      4.45 o 
   8   1   3      447.42      501.83      8.90 o 
   9   1   3     1999.62     1940.70     20.15 o 
  10   1   3      518.15      493.79      9.53 o 
  11   1   3      179.24      196.91      7.85 o 
  12   1   3        0.71       -1.31      3.74 o 
  13   1   3      219.19      229.56     12.51 o 
  14   1   3        3.07       -5.40      5.17 o 
 -14   2   3      353.77      353.05     17.83 o 
 -13   2   3      471.94      487.93     18.27 o 
 -12   2   3       99.90       84.78      8.24 o 
 -11   2   3       29.93       32.82      5.24 o 
 -10   2   3      435.92      434.67     14.15 o 
  -9   2   3      194.39      185.55      5.67 o 
  -8   2   3       64.50       51.61      3.21 o 
  -7   2   3      122.86      114.24      3.43 o 
  -6   2   3      410.31      468.11      5.46 o 
  -5   2   3       90.69      100.00      2.63 o 
  -4   2   3     1022.98     1186.52      8.52 o 
  -3   2   3       10.17       18.48      1.00 o 
  -2   2   3    46518.11    45551.87    253.35 o 
  -1   2   3     4760.14     4876.10     28.06 o 
   0   2   3       89.45       81.83      1.35 o 
   1   2   3       82.63       89.11      1.91 o 
   2   2   3     3576.68     3627.41     21.65 o 
   3   2   3      182.13      186.82      3.04 o 
   4   2   3     1049.43     1155.45      8.47 o 
   5   2   3      291.56      276.90      4.57 o 
   6   2   3       68.08       68.56      2.66 o 
   7   2   3      105.08      105.56      5.26 o 
   8   2   3      335.00      326.02      7.16 o 
   9   2   3       31.86       26.18      3.08 o 
  10   2   3      626.50      648.27     12.76 o 
  11   2   3      278.92      254.00      9.36 o 
  12   2   3       26.19       23.55      5.58 o 
  13   2   3       46.63       45.63      7.01 o 
  14   2   3        9.04       13.29      5.83 o 
 -14   3   3      119.19      118.63      9.89 o 
 -13   3   3       84.69       77.63      9.36 o 
 -12   3   3       71.43       96.31      7.55 o 
 -11   3   3      118.61      116.52      7.42 o 
 -10   3   3      906.67      886.36     16.43 o 
  -9   3   3      265.05      272.21      6.76 o 
  -8   3   3      427.69      424.75      7.11 o 
  -7   3   3      813.98      766.38      8.53 o 
  -6   3   3     1247.71     1322.34     10.29 o 
  -5   3   3     1188.30     1267.97     14.78 o 
  -4   3   3      571.88      681.33      5.66 o 
  -3   3   3     1064.22     1228.45     10.82 o 
  -2   3   3     2732.45     3033.54     20.79 o 
  -1   3   3     1608.95     1623.71     11.26 o 
   0   3   3     4228.64     4353.21     24.21 o 
   1   3   3      963.39      873.59      8.04 o 
   2   3   3     1104.81     1178.39     10.43 o 
   3   3   3     1601.71     1804.40     12.98 o 
   4   3   3      485.13      511.82      5.46 o 
   5   3   3     1943.58     1952.27     14.30 o 
   6   3   3     2560.08     2619.69     21.04 o 
   7   3   3      224.37      222.52      5.49 o 
   8   3   3      164.33      134.50      5.96 o 
   9   3   3       35.31       35.40      4.82 o 
  10   3   3     2272.25     2195.96     26.95 o 
  11   3   3      232.14      246.70     14.68 o 
  12   3   3       98.36       95.32      8.36 o 
  13   3   3       81.25       91.41      9.62 o 
  14   3   3       31.82       22.24      6.88 o 
 -14   4   3       32.19       22.66      6.46 o 
 -13   4   3       38.40       28.57      5.40 o 
 -12   4   3       62.88       63.87      8.78 o 
 -11   4   3       94.14       75.92      6.33 o 
 -10   4   3       18.18       14.01      4.59 o 
  -9   4   3      201.31      170.24      7.90 o 
  -8   4   3      154.76      162.30      4.81 o 
  -7   4   3       97.76       94.79      3.84 o 
  -6   4   3     1237.78     1265.46     11.83 o 
  -5   4   3     1101.43     1242.91      9.37 o 
  -4   4   3       20.83       18.02      1.72 o 
  -3   4   3      584.57      626.13      7.24 o 
  -2   4   3     2576.20     2632.81     18.93 o 
  -1   4   3     1935.78     1977.60     14.53 o 
   0   4   3      136.87      157.77      2.39 o 
   1   4   3      438.23      460.09      4.71 o 
   2   4   3      197.66      209.83      4.18 o 
   3   4   3     1256.52     1279.93     12.24 o 
   4   4   3     1535.38     1533.17     11.95 o 
   5   4   3       23.99       32.22      2.09 o 
   6   4   3      173.48      144.96      4.40 o 
   7   4   3      449.29      462.43      8.89 o 
   8   4   3      136.57      144.00      7.51 o 
   9   4   3      323.23      324.54     14.88 o 
  10   4   3     1244.05     1202.41     21.41 o 
  11   4   3      141.35      141.24      8.61 o 
  12   4   3       93.71      101.68      8.00 o 
  13   4   3       54.80       48.25      6.39 o 
 -14   5   3       98.73      114.97     20.79 o 
 -13   5   3      107.36       99.41      8.13 o 
 -12   5   3       68.96       71.30      7.03 o 
 -11   5   3      176.87      166.19      8.84 o 
 -10   5   3     1023.23     1034.40     18.32 o 
  -9   5   3      247.90      225.39      7.34 o 
  -8   5   3      812.89      759.91     11.41 o 
  -7   5   3      721.90      636.39      9.39 o 
  -6   5   3      127.47      111.58      2.91 o 
  -5   5   3       15.38       17.64      1.94 o 
  -4   5   3      103.87       98.56      3.34 o 
  -3   5   3      120.79      149.29      3.45 o 
  -2   5   3       37.77       26.50      1.68 o 
  -1   5   3      465.82      481.16      5.18 o 
   0   5   3      203.68      161.57      2.46 o 
   1   5   3      328.80      373.80      4.93 o 
   2   5   3     2335.31     2517.43     22.02 o 
   3   5   3     1178.90     1272.78     13.62 o 
   4   5   3      443.69      481.87      7.62 o 
   5   5   3      629.55      587.98      7.76 o 
   6   5   3     1211.80     1244.05     13.51 o 
   7   5   3      419.54      427.58      7.61 o 
   8   5   3      331.72      307.90      7.32 o 
   9   5   3      438.60      430.34     10.90 o 
  10   5   3      973.03      983.29     20.56 o 
  11   5   3      245.57      246.15     11.41 o 
  12   5   3       86.34       86.88      7.39 o 
  13   5   3      150.16      165.98     10.31 o 
 -13   6   3       30.01       24.34      5.67 o 
 -12   6   3        2.87        9.47      4.57 o 
 -11   6   3        7.87        7.50      3.67 o 
 -10   6   3      248.74      239.03      9.15 o 
  -9   6   3        4.53        9.63      3.34 o 
  -8   6   3       48.16       53.46      3.91 o 
  -7   6   3      396.09      328.64      7.03 o 
  -6   6   3      156.65      172.46      5.48 o 
  -5   6   3      372.16      377.42      7.06 o 
  -4   6   3     1815.73     1972.84     18.15 o 
  -3   6   3      366.78      481.64      7.49 o 
  -2   6   3      142.21      144.76      6.42 o 
  -1   6   3      199.46      271.70      4.08 o 
   0   6   3      623.63      997.34      9.83 o 
   1   6   3     2107.77     2237.48     17.60 o 
   2   6   3      542.45      587.88      7.75 o 
   3   6   3       95.81      144.72      5.26 o 
   4   6   3      116.49      111.39      4.79 o 
   5   6   3      564.44      513.75     11.91 o 
   6   6   3      258.01      277.35      6.01 o 
   7   6   3      100.45      107.60      4.37 o 
   8   6   3      444.68      460.75      8.46 o 
   9   6   3       20.35       48.53      6.17 o 
  10   6   3      187.40      199.83      9.28 o 
  11   6   3       23.83       26.20      4.89 o 
  12   6   3       34.77       35.27      5.80 o 
  13   6   3       35.68       23.24     14.68 o 
 -13   7   3      192.65      231.17     26.91 o 
 -12   7   3       40.21       29.70      6.89 o 
 -11   7   3       65.77       73.76      7.48 o 
 -10   7   3      349.61      379.75     12.48 o 
  -9   7   3       57.64       51.75      5.59 o 
  -8   7   3      236.30      244.28      8.93 o 
  -7   7   3      410.29      441.96     11.03 o 
  -6   7   3      224.23      263.82      6.92 o 
  -5   7   3      551.81      516.23      9.01 o 
  -4   7   3      726.40      733.39      9.85 o 
  -3   7   3      202.66      209.11      5.42 o 
  -2   7   3      155.93      158.17      8.82 o 
  -1   7   3      666.22      727.14      8.08 o 
   0   7   3      637.46      569.75      7.12 o 
   1   7   3      275.81      329.26      5.79 o 
   2   7   3       41.64       46.89      2.77 o 
   3   7   3      246.45      215.38      5.14 o 
   4   7   3       86.15       99.58      4.44 o 
   5   7   3      194.89      172.20      6.01 o 
   6   7   3      164.44      193.09      4.96 o 
   7   7   3      155.36      149.17      5.08 o 
   8   7   3      406.11      385.45      9.85 o 
   9   7   3      101.59       93.79      6.86 o 
  10   7   3       35.39       49.53      5.50 o 
  11   7   3       41.77       50.79      5.85 o 
  12   7   3        4.51       17.21      6.82 o 
 -12   8   3       93.52       94.27     33.02 o 
 -11   8   3       19.76        6.79      4.38 o 
 -10   8   3      112.38      112.77      7.68 o 
  -9   8   3      104.59      106.29     10.24 o 
  -8   8   3       66.91       85.68      5.26 o 
  -7   8   3      153.10      135.83      7.52 o 
  -6   8   3       74.63       60.84      4.78 o 
  -5   8   3      198.15      178.59      6.01 o 
  -4   8   3      397.51      371.61      8.93 o 
  -3   8   3      210.92      194.32      6.15 o 
  -2   8   3      308.98      305.27      7.13 o 
  -1   8   3      203.08      191.65      6.24 o 
   0   8   3      234.54      249.26      6.47 o 
   1   8   3      137.09      137.14      3.42 o 
   2   8   3      496.81      522.83      8.14 o 
   3   8   3      154.12      164.50      7.66 o 
   4   8   3      460.87      437.68      7.98 o 
   5   8   3      221.06      239.91      7.92 o 
   6   8   3      318.09      301.68      7.84 o 
   7   8   3       59.32       41.34      5.72 o 
   8   8   3      188.09      173.02     19.47 o 
   9   8   3       59.78       51.45      6.07 o 
  10   8   3      128.40      117.87      7.91 o 
  11   8   3        9.17        9.19      4.11 o 
 -11   9   3       48.39       60.24      7.06 o 
 -10   9   3       25.89       23.49      4.74 o 
  -9   9   3       14.69       17.86      6.80 o 
  -8   9   3        7.97        8.10      4.77 o 
  -7   9   3       12.05       24.55      4.50 o 
  -6   9   3       58.56       50.31      5.19 o 
  -5   9   3      277.18      258.06      8.66 o 
  -4   9   3      122.67      129.36      7.37 o 
  -3   9   3        7.29       17.91      3.10 o 
  -2   9   3      213.04      212.77      4.53 o 
  -1   9   3      214.25      206.13      5.28 o 
   0   9   3      552.19      562.88      8.67 o 
   1   9   3      164.93      151.46      4.28 o 
   2   9   3        4.05        0.15      2.25 o 
   3   9   3       45.02       66.41      4.24 o 
   4   9   3        8.10       12.74      3.02 o 
   5   9   3       75.34       68.47      5.99 o 
   6   9   3        1.13        5.41      3.94 o 
   7   9   3       57.33       60.05      7.98 o 
   8   9   3      168.19      140.81     11.52 o 
   9   9   3       46.56       46.14      6.26 o 
  10   9   3      207.93      214.45      9.69 o 
 -10  10   3       10.24        7.55      4.25 o 
  -9  10   3       64.47       65.02      5.30 o 
  -8  10   3       29.02       37.90      5.79 o 
  -7  10   3       21.96       16.15      5.50 o 
  -6  10   3      105.61       92.20     10.06 o 
  -5  10   3      129.66      124.95      9.84 o 
  -4  10   3      322.25      340.65     11.43 o 
  -3  10   3       81.41       76.94      5.55 o 
  -2  10   3       38.02       47.99      4.09 o 
  -1  10   3      408.33      396.94      7.56 o 
   0  10   3       97.32      102.37      4.41 o 
   1  10   3     1501.52     1487.05     17.21 o 
   2  10   3      100.88      106.49      6.12 o 
   3  10   3      566.63      529.04     11.14 o 
   4  10   3      256.58      254.43      8.36 o 
   5  10   3      324.40      326.80     12.50 o 
   6  10   3       15.35       19.49      6.76 o 
   7  10   3        9.57       11.53      5.87 o 
   8  10   3       80.12       79.38     10.79 o 
   9  10   3        6.64        6.57      6.52 o 
  -9  11   3       19.73       23.14      4.06 o 
  -8  11   3       48.54       44.74      6.79 o 
  -7  11   3       33.81       40.63      5.90 o 
  -6  11   3       38.55       28.16      5.83 o 
  -5  11   3       45.32       42.72      5.79 o 
  -4  11   3      194.33      224.08     12.77 o 
  -3  11   3      102.69      132.52     12.58 o 
  -2  11   3      118.46      111.30      6.61 o 
  -1  11   3      246.42      238.07      6.89 o 
   0  11   3       54.19       53.09      4.08 o 
   1  11   3      368.82      353.84      8.79 o 
   2  11   3      376.46      365.36     11.41 o 
   3  11   3       93.72       88.32      6.51 o 
   4  11   3        6.08        7.44      4.56 o 
   5  11   3       36.33       23.05      5.55 o 
   6  11   3       11.42       12.33      6.61 o 
   7  11   3       34.72       34.82      9.36 o 
   8  11   3      119.51      139.92      6.96 o 
  -7  12   3      177.44      201.82     22.02 o 
  -6  12   3      150.91      160.60     13.06 o 
  -5  12   3      106.32      106.62     10.24 o 
  -4  12   3      161.83      158.50     11.67 o 
  -3  12   3       31.44       32.17      7.99 o 
  -2  12   3       84.62       97.41      7.27 o 
  -1  12   3      164.84      161.67      8.91 o 
   0  12   3      180.42      183.71      6.77 o 
   1  12   3       67.86       74.93      5.99 o 
   2  12   3       56.52       51.13      5.23 o 
   3  12   3       31.62       29.94      5.08 o 
   4  12   3       36.21       39.34      5.55 o 
   5  12   3       81.12       93.20      9.40 o 
   6  12   3      111.12      139.53     18.14 o 
  -4  13   3       82.33      136.99     22.02 o 
  -3  13   3       71.86       77.93      5.27 o 
  -2  13   3       81.43       93.81      7.06 o 
  -1  13   3       83.57       82.75      5.87 o 
   0  13   3        3.05       10.51      2.86 o 
   1  13   3       19.28       13.40      4.01 o 
   2  13   3       19.22       23.36      7.49 o 
   3  13   3       22.45       26.36      6.21 o 
 -15   0   4       39.02       53.82     17.12 o 
 -14   0   4       37.75       30.58     13.45 o 
 -13   0   4       72.95       63.59     10.79 o 
 -12   0   4       17.71       13.78      5.70 o 
 -11   0   4      232.58      233.65     11.96 o 
 -10   0   4      302.44      285.02      9.87 o 
  -9   0   4      910.95      809.71     17.48 o 
  -8   0   4      478.07      444.37     10.37 o 
  -7   0   4      469.50      426.26      7.95 o 
  -6   0   4       11.04        7.80      1.69 o 
  -5   0   4        1.05        4.46      1.26 o 
  -4   0   4      239.31      232.18      4.34 o 
  -3   0   4        6.73       13.49      1.18 o 
  -2   0   4    81410.88    80719.94    603.81 o 
  -1   0   4     1725.74     1608.30     13.06 o 
   0   0   4     4219.60     4504.32     34.49 o 
   1   0   4        8.20       11.58      1.00 o 
   2   0   4     1505.66     1611.74     16.23 o 
   3   0   4       55.66       47.09      1.74 o 
   4   0   4     2856.00     2916.82     25.04 o 
   5   0   4     1395.09     1500.61     14.91 o 
   6   0   4     1034.60     1094.14     16.95 o 
   7   0   4       37.43       29.36      4.24 o 
   8   0   4      734.07      703.79     14.52 o 
   9   0   4      136.47      127.07      7.48 o 
  10   0   4     1114.76     1145.50     24.92 o 
  11   0   4       42.49       35.47     14.13 o 
  12   0   4        0.63        6.26      5.86 o 
  13   0   4        6.76       11.28      8.56 o 
 -15   1   4       25.37        9.79     12.23 o 
 -14   1   4      118.85      125.36     11.96 o 
 -13   1   4      146.31      156.23     12.23 o 
 -12   1   4      255.93      276.38     22.19 o 
 -11   1   4       81.71       76.83      5.55 o 
 -10   1   4      134.22      150.48      6.92 o 
  -9   1   4       44.24       49.48      3.36 o 
  -8   1   4      961.27      970.47     11.69 o 
  -7   1   4      415.77      394.35      6.00 o 
  -6   1   4      216.10      223.59      6.05 o 
  -5   1   4      166.13      201.95      7.80 o 
  -4   1   4     2752.32     2671.84     17.10 o 
  -3   1   4     1775.68     1670.02     15.77 o 
  -2   1   4   120451.98   119622.15    723.49 o 
  -1   1   4     2735.04     2679.65     15.77 o 
   0   1   4     1095.00     1057.44      7.34 o 
   1   1   4      162.98      157.16      1.97 o 
   2   1   4      908.72      824.62      6.10 o 
   3   1   4       86.74       81.20      2.03 o 
   4   1   4     1022.32     1024.37      9.43 o 
   5   1   4      867.70      868.73      8.31 o 
   6   1   4      389.62      387.14      6.45 o 
   7   1   4      200.43      205.03      5.74 o 
   8   1   4      573.23      561.19      9.68 o 
   9   1   4      416.12      407.35      8.18 o 
  10   1   4      241.58      226.88      7.79 o 
  11   1   4       16.46        9.79      3.38 o 
  12   1   4       22.98       19.13      4.83 o 
  13   1   4        8.06        6.42      4.55 o 
  14   1   4       39.31       38.32      6.82 o 
 -14   2   4        9.14        0.94      6.48 o 
 -13   2   4      148.56      152.31     12.23 o 
 -12   2   4      285.10      320.11     13.59 o 
 -11   2   4       16.40        6.87      3.92 o 
 -10   2   4        3.63        4.93      2.59 o 
  -9   2   4      133.33      133.95      4.73 o 
  -8   2   4       93.36       91.06      3.93 o 
  -7   2   4      200.83      213.65      4.19 o 
  -6   2   4       74.93       87.16      2.59 o 
  -5   2   4      441.72      481.78      4.96 o 
  -4   2   4      128.48      132.24      2.31 o 
  -3   2   4     1476.58     1586.54     10.22 o 
  -2   2   4    21404.28    21260.40    112.37 o 
  -1   2   4     9624.81     9784.28     54.74 o 
   0   2   4     1401.84     1390.17      8.82 o 
   1   2   4     1865.53     1802.94     11.33 o 
   2   2   4     1905.17     1890.80     11.66 o 
   3   2   4     1246.50     1241.49      8.58 o 
   4   2   4      290.73      307.24      3.64 o 
   5   2   4     2845.50     2901.43     20.68 o 
   6   2   4      673.00      690.70     10.01 o 
   7   2   4       35.12       33.85      2.91 o 
   8   2   4      848.62      878.92     11.73 o 
   9   2   4       30.77       32.97      3.57 o 
  10   2   4      645.29      691.89     13.26 o 
  11   2   4       32.78       38.30      5.59 o 
  12   2   4      257.09      235.93     10.77 o 
  13   2   4       17.05       24.14      5.90 o 
  14   2   4       17.68       16.46      8.49 o 
 -14   3   4      101.76      122.89     10.15 o 
 -13   3   4       74.36       81.00      8.36 o 
 -12   3   4      226.22      229.47     10.31 o 
 -11   3   4       43.94       49.39      5.57 o 
 -10   3   4      392.70      379.74     10.54 o 
  -9   3   4       65.19       56.92      3.67 o 
  -8   3   4      731.99      704.49     10.35 o 
  -7   3   4      311.63      306.48      5.17 o 
  -6   3   4       55.65       62.77      2.20 o 
  -5   3   4     2171.88     2484.79     16.06 o 
  -4   3   4      188.97      191.92      2.65 o 
  -3   3   4      318.49      326.54      3.23 o 
  -2   3   4    13228.89    14114.76     87.42 o 
  -1   3   4      138.89      159.61      1.91 o 
   0   3   4      671.60      664.18      5.19 o 
   1   3   4     3225.20     3326.35     23.99 o 
   2   3   4       27.47       16.59      0.78 o 
   3   3   4      660.68      715.68      5.79 o 
   4   3   4      218.41      214.13      3.16 o 
   5   3   4      138.01      118.90      2.60 o 
   6   3   4      695.23      753.95      8.99 o 
   7   3   4       56.91       59.78      3.46 o 
   8   3   4       94.79       91.05      5.32 o 
   9   3   4      962.55      883.93     15.77 o 
  10   3   4       19.18       23.62      4.03 o 
  11   3   4      202.45      199.35      8.74 o 
  12   3   4       84.78       81.14      8.09 o 
  13   3   4      109.23      112.58     13.61 o 
  14   3   4       17.92       26.30      8.65 o 
 -14   4   4      137.10      144.21     12.58 o 
 -13   4   4      303.70      332.69     13.93 o 
 -12   4   4      272.02      270.45     11.13 o 
 -11   4   4       68.59       67.70      6.36 o 
 -10   4   4       28.59       20.80      4.21 o 
  -9   4   4      278.83      236.49      7.34 o 
  -8   4   4      472.94      491.58      7.95 o 
  -7   4   4      827.22      885.49     10.34 o 
  -6   4   4      156.58      142.57      3.33 o 
  -5   4   4     2862.47     2943.45     18.66 o 
  -4   4   4      298.10      367.16      3.93 o 
  -3   4   4      994.61     1114.76      9.82 o 
  -2   4   4      681.39      751.68      7.20 o 
  -1   4   4      360.06      381.72      3.49 o 
   0   4   4      461.03      441.09      3.93 o 
   1   4   4      171.66      173.31      3.20 o 
   2   4   4     1861.96     1956.76     16.36 o 
   3   4   4      665.21      635.44     10.00 o 
   4   4   4      130.88      136.54      2.41 o 
   5   4   4     1912.58     1893.49     14.81 o 
   6   4   4      288.16      296.42      5.76 o 
   7   4   4      170.69      188.65      5.35 o 
   8   4   4       59.78       64.98      5.31 o 
   9   4   4      174.35      163.60      7.13 o 
  10   4   4       54.93       57.82      5.31 o 
  11   4   4       71.39       72.97      6.35 o 
  12   4   4       31.00       27.82      5.28 o 
  13   4   4       55.38       69.93      7.37 o 
 -14   5   4      161.90      160.23     23.24 o 
 -13   5   4      319.87      323.00     14.79 o 
 -12   5   4      153.92      165.78      9.51 o 
 -11   5   4       82.14       84.81      7.75 o 
 -10   5   4       24.82       24.81      4.38 o 
  -9   5   4       26.85       21.57      5.01 o 
  -8   5   4      919.16      819.92     12.77 o 
  -7   5   4      138.46      147.77      4.92 o 
  -6   5   4      255.11      293.86      4.56 o 
  -5   5   4      147.40      147.72      3.50 o 
  -4   5   4     1454.36     1544.27     13.37 o 
  -3   5   4       76.46       74.48      2.46 o 
  -2   5   4      386.94      385.99      4.70 o 
  -1   5   4      630.45      655.74      5.31 o 
   0   5   4     1755.65     1832.91     11.78 o 
   1   5   4     6823.90     7461.70     45.96 o 
   2   5   4       18.65       16.27      1.65 o 
   3   5   4      950.69     1020.03     10.90 o 
   4   5   4      585.93      658.33      8.65 o 
   5   5   4      637.31      627.59      9.34 o 
   6   5   4     1687.17     1647.67     16.51 o 
   7   5   4      401.69      387.63      7.27 o 
   8   5   4        5.64        3.47      2.37 o 
   9   5   4      109.94      126.07      6.67 o 
  10   5   4      622.88      640.65     13.35 o 
  11   5   4       45.68       46.43      5.91 o 
  12   5   4      357.92      389.78     14.27 o 
  13   5   4       26.24       38.05      6.25 o 
 -13   6   4       26.72       18.64      7.94 o 
 -12   6   4      146.54      148.62      9.13 o 
 -11   6   4      198.87      193.85      9.51 o 
 -10   6   4        9.84       14.07      4.34 o 
  -9   6   4      617.37      562.48     12.44 o 
  -8   6   4     1184.79     1139.79     14.80 o 
  -7   6   4      680.27      689.87      9.74 o 
  -6   6   4        1.52        4.40      1.84 o 
  -5   6   4       98.05      110.03      4.25 o 
  -4   6   4      353.64      401.77      6.63 o 
  -3   6   4     1065.28      968.21     10.73 o 
  -2   6   4      565.24      583.59      7.53 o 
  -1   6   4      183.41      199.62      2.86 o 
   0   6   4      549.46      500.99      4.74 o 
   1   6   4      206.64      162.92      3.95 o 
   2   6   4     1629.59     1611.98     15.26 o 
   3   6   4      787.75      786.07      9.62 o 
   4   6   4       58.42       53.40      3.64 o 
   5   6   4       81.83       72.26      3.19 o 
   6   6   4      104.85      115.35      4.18 o 
   7   6   4       14.47       19.23      2.54 o 
   8   6   4      263.86      271.58      7.17 o 
   9   6   4      204.83      199.79      7.72 o 
  10   6   4      145.10      153.66      9.22 o 
  11   6   4      188.00      201.43      9.94 o 
  12   6   4       21.47       16.26      5.08 o 
 -13   7   4      218.92      220.16     26.91 o 
 -12   7   4      297.58      341.91     13.73 o 
 -11   7   4       61.50       65.51      6.59 o 
 -10   7   4       17.62       15.29      6.88 o 
  -9   7   4      129.46      115.73      7.44 o 
  -8   7   4      486.03      456.12     10.55 o 
  -7   7   4      316.47      295.39      7.13 o 
  -6   7   4       12.00        7.51      1.72 o 
  -5   7   4       10.54       13.86      2.44 o 
  -4   7   4        6.02        6.04      1.84 o 
  -3   7   4       36.19       41.63      2.73 o 
  -2   7   4     1370.86     1296.51     18.09 o 
  -1   7   4      362.46      390.89      5.20 o 
   0   7   4        3.49        3.30      1.33 o 
   1   7   4     1828.02     1929.34     17.41 o 
   2   7   4       61.91       88.85      4.01 o 
   3   7   4       49.18       43.48      2.94 o 
   4   7   4      172.19      167.16      5.11 o 
   5   7   4       89.64       88.13      4.66 o 
   6   7   4      227.94      223.08      5.51 o 
   7   7   4      829.53      836.68     11.61 o 
   8   7   4      263.74      259.54      7.64 o 
   9   7   4      173.50      193.65      8.28 o 
  10   7   4       23.86       19.75      4.67 o 
  11   7   4       84.59       85.84      7.19 o 
  12   7   4      106.98      125.04     23.42 o 
 -12   8   4      154.77      161.89     23.85 o 
 -11   8   4      114.01      128.03      8.75 o 
 -10   8   4      197.53      200.47      9.57 o 
  -9   8   4      653.16      628.46     20.10 o 
  -8   8   4       40.21       34.21      3.69 o 
  -7   8   4       48.04       49.23      5.08 o 
  -6   8   4      255.89      245.55      8.61 o 
  -5   8   4       23.36       20.04      3.54 o 
  -4   8   4       15.08       32.62      3.06 o 
  -3   8   4      510.02      526.92      9.09 o 
  -2   8   4       87.04      112.51      4.99 o 
  -1   8   4      373.68      341.43      5.84 o 
   0   8   4      154.87      212.86      7.86 o 
   1   8   4      876.11      902.70     10.37 o 
   2   8   4      721.88      647.57     10.14 o 
   3   8   4       80.52       78.93      4.47 o 
   4   8   4      334.19      301.97      8.67 o 
   5   8   4      264.77      292.55      8.84 o 
   6   8   4       82.72       80.19      6.05 o 
   7   8   4       25.54       19.94      2.71 o 
   8   8   4      169.30      181.07     12.67 o 
   9   8   4       14.40       12.61      6.48 o 
  10   8   4      274.00      268.50     10.58 o 
  11   8   4       90.84       86.89      7.33 o 
 -11   9   4       37.34       38.40      5.84 o 
 -10   9   4       35.71       34.31      6.71 o 
  -9   9   4      184.82      212.57     11.73 o 
  -8   9   4      167.27      153.56     10.15 o 
  -7   9   4       80.92       83.52      7.43 o 
  -6   9   4      143.75      118.48      7.20 o 
  -5   9   4      208.15      208.20      8.59 o 
  -4   9   4     1048.74     1029.02     16.84 o 
  -3   9   4      282.91      263.86      7.69 o 
  -2   9   4      981.42      979.05     11.87 o 
  -1   9   4     1163.00     1163.33     13.66 o 
   0   9   4      421.22      401.92      7.22 o 
   1   9   4      434.71      405.93      9.71 o 
   2   9   4      113.47       85.73      6.67 o 
   3   9   4      106.86      117.42      5.72 o 
   4   9   4      409.38      425.39      9.94 o 
   5   9   4       76.06       65.07      5.67 o 
   6   9   4       88.07       77.92      6.54 o 
   7   9   4      278.03      297.99     12.51 o 
   8   9   4       16.43       11.17      5.76 o 
   9   9   4       34.62       40.11      5.99 o 
  10   9   4      155.15      177.36     10.07 o 
 -10  10   4        6.61       -3.92      4.02 o 
  -9  10   4      171.73      171.49     10.84 o 
  -8  10   4        0.14       -1.56      4.29 o 
  -7  10   4       43.81       23.07      4.76 o 
  -6  10   4       55.53       53.20      7.59 o 
  -5  10   4      402.23      413.43     12.80 o 
  -4  10   4      189.00      195.58      9.35 o 
  -3  10   4       60.79       60.06      4.72 o 
  -2  10   4      194.79      198.14      5.13 o 
  -1  10   4      195.11      200.00      7.10 o 
   0  10   4       75.04      100.22      6.63 o 
   1  10   4      190.67      211.31      5.73 o 
   2  10   4      105.14       95.70      5.40 o 
   3  10   4      405.85      405.01     10.85 o 
   4  10   4       56.23       65.86      5.67 o 
   5  10   4       26.85       25.93      4.50 o 
   6  10   4      147.34      164.39     10.05 o 
   7  10   4       18.64       22.78      6.57 o 
   8  10   4      107.85      107.52     12.52 o 
   9  10   4        4.40       -3.07      3.56 o 
  -9  11   4       79.01       88.59      9.18 o 
  -8  11   4      155.90      179.24      8.51 o 
  -7  11   4      209.70      216.25     11.50 o 
  -6  11   4       66.23       57.50      6.98 o 
  -5  11   4       39.28       41.58      5.73 o 
  -4  11   4      485.38      458.93     13.65 o 
  -3  11   4       36.07       43.41      5.25 o 
  -2  11   4       35.61       37.62      4.19 o 
  -1  11   4      436.62      440.95     12.59 o 
   0  11   4       81.87       80.85      4.59 o 
   1  11   4      157.46      164.46      8.18 o 
   2  11   4       83.57       82.58      6.08 o 
   3  11   4        6.20       -1.52      3.09 o 
   4  11   4      187.79      219.50     15.71 o 
   5  11   4       59.29       61.91      7.30 o 
   6  11   4      128.22      156.13     14.63 o 
   7  11   4        5.45       -4.71      4.44 o 
   8  11   4      110.14      120.63      7.21 o 
  -7  12   4       14.20       31.80     12.23 o 
  -6  12   4      107.34       86.84      9.13 o 
  -5  12   4       37.98       38.53      6.74 o 
  -4  12   4      163.01      170.78     13.73 o 
  -3  12   4      100.42      114.89      9.62 o 
  -2  12   4      272.25      243.05     11.83 o 
  -1  12   4       80.38       98.10      6.61 o 
   0  12   4       36.72       49.49      6.06 o 
   1  12   4        2.50       -0.08      2.55 o 
   2  12   4       86.47       78.90      6.34 o 
   3  12   4       82.59       89.33      6.78 o 
   4  12   4       59.24       72.74      6.79 o 
   5  12   4       19.85        4.50      5.56 o 
   6  12   4       21.66        4.89     12.23 o 
  -4  13   4      156.73      177.35      8.56 o 
  -3  13   4      106.36      107.31      7.21 o 
  -2  13   4        4.04        5.15      3.27 o 
  -1  13   4        8.70        5.94      3.23 o 
   0  13   4        6.06        7.95      3.37 o 
   1  13   4       61.33       62.56      4.87 o 
   2  13   4       20.89       19.07      3.32 o 
   3  13   4      152.12      168.91      8.13 o 
   4  13   4       68.88       66.05     12.23 o 
 -15   0   5       86.88       92.96     19.57 o 
 -14   0   5      571.21      561.41     35.47 o 
 -13   0   5      195.99      224.43     17.23 o 
 -12   0   5       38.21       36.44      6.98 o 
 -11   0   5        8.79        6.95      4.67 o 
 -10   0   5      243.93      212.88     10.81 o 
  -9   0   5      246.51      213.39      8.47 o 
  -8   0   5        7.69        7.99      2.86 o 
  -7   0   5        5.07        2.38      1.81 o 
  -6   0   5       80.04       80.58      3.65 o 
  -5   0   5     1283.01     1269.41     13.08 o 
  -4   0   5      534.32      491.37      6.36 o 
  -3   0   5     1663.88     1467.43     13.30 o 
  -2   0   5     1857.37     1632.30     13.89 o 
  -1   0   5      358.46      383.65      4.14 o 
   0   0   5      373.46      334.75      3.78 o 
   1   0   5       15.04       12.85      1.05 o 
   2   0   5        4.05        3.18      0.84 o 
   3   0   5        3.02        2.32      0.84 o 
   4   0   5      305.56      328.67      6.42 o 
   5   0   5    12967.46    13736.24    105.91 o 
   6   0   5       82.78       86.17      5.33 o 
   7   0   5     1208.48     1196.34     19.09 o 
   8   0   5       10.67       14.07      4.76 o 
   9   0   5       97.37      112.44      7.17 o 
  10   0   5        3.56       10.47      5.03 o 
  11   0   5        0.43        1.87      4.67 o 
  12   0   5       90.38       82.80      9.40 o 
  13   0   5       43.18       33.96      9.05 o 
 -15   1   5       32.91       27.97      9.92 o 
 -14   1   5      226.11      232.13     15.02 o 
 -13   1   5      208.64      210.10     13.88 o 
 -12   1   5      199.07      187.94     11.30 o 
 -11   1   5      531.25      515.58     14.38 o 
 -10   1   5      405.74      402.45     10.20 o 
  -9   1   5       97.86       85.86      4.12 o 
  -8   1   5        0.20        0.55      1.61 o 
  -7   1   5      164.31      140.02      3.48 o 
  -6   1   5       21.97       29.56      1.65 o 
  -5   1   5     1351.99     1329.61     10.20 o 
  -4   1   5      323.70      317.94      3.68 o 
  -3   1   5    32040.46    32007.44    176.44 o 
  -2   1   5      679.63      594.65      6.77 o 
  -1   1   5     1945.77     1859.31     11.28 o 
   0   1   5     6076.49     6016.92     38.98 o 
   1   1   5     2628.12     2666.93     16.01 o 
   2   1   5      178.85      192.03      2.44 o 
   3   1   5     1171.63     1153.45      9.19 o 
   4   1   5     2707.58     2973.08     20.47 o 
   5   1   5     1906.33     2116.52     15.98 o 
   6   1   5      212.55      196.63      6.26 o 
   7   1   5      174.33      165.03      7.10 o 
   8   1   5      104.65      101.03      4.51 o 
   9   1   5     2854.09     2546.97     24.61 o 
  10   1   5      285.61      311.06      8.44 o 
  11   1   5       27.36       23.27      4.89 o 
  12   1   5       17.19       21.31      5.01 o 
  13   1   5       47.53       42.95      6.96 o 
  14   1   5       65.05       80.23     12.97 o 
 -15   2   5       70.00       80.73     17.12 o 
 -14   2   5      726.74      749.41     23.06 o 
 -13   2   5      133.39      114.14     13.46 o 
 -12   2   5      199.18      215.27     11.38 o 
 -11   2   5      184.63      166.99      8.39 o 
 -10   2   5       33.88       30.34      3.42 o 
  -9   2   5      184.73      181.57      6.24 o 
  -8   2   5      216.41      221.33      4.92 o 
  -7   2   5      351.06      330.70      6.16 o 
  -6   2   5      161.79      158.82      3.13 o 
  -5   2   5      735.55      767.51      7.00 o 
  -4   2   5       69.47       64.04      1.79 o 
  -3   2   5     1120.87     1126.42      7.77 o 
  -2   2   5     2119.20     2272.47     29.47 o 
  -1   2   5      392.02      348.67      3.55 o 
   0   2   5     3216.13     3294.31     20.41 o 
   1   2   5     3262.31     3210.52     19.91 o 
   2   2   5     1142.65     1061.19      7.83 o 
   3   2   5     1282.09     1289.60      8.97 o 
   4   2   5     4081.36     4294.99     29.40 o 
   5   2   5     4337.82     4540.47     32.10 o 
   6   2   5        2.50        1.22      1.45 o 
   7   2   5      170.59      173.40      5.61 o 
   8   2   5     2429.71     2420.39     22.87 o 
   9   2   5      314.27      306.40     12.22 o 
  10   2   5      151.26      160.07      7.44 o 
  11   2   5        8.68        2.93      3.87 o 
  12   2   5       27.09       32.88      5.48 o 
  13   2   5       18.03       17.20      6.89 o 
  14   2   5        8.13        2.97      6.28 o 
 -14   3   5      209.79      214.80     12.68 o 
 -13   3   5       44.68       45.34      7.13 o 
 -12   3   5        0.37       -0.87      4.11 o 
 -11   3   5      110.36      106.48      7.70 o 
 -10   3   5      145.07      128.60      6.36 o 
  -9   3   5      160.74      177.62      5.77 o 
  -8   3   5      910.13      921.51     12.22 o 
  -7   3   5      109.31      113.05      3.42 o 
  -6   3   5      761.40      783.43      7.23 o 
  -5   3   5      366.09      407.28      4.47 o 
  -4   3   5      848.80      871.32      6.85 o 
  -3   3   5      424.45      457.37      4.14 o 
  -2   3   5      333.91      349.52      4.65 o 
  -1   3   5     1644.86     1567.49     10.34 o 
   0   3   5     3075.35     3190.41     18.31 o 
   1   3   5     1003.26     1046.86      7.46 o 
   2   3   5     1135.62     1139.05      8.90 o 
   3   3   5     2405.36     2551.51     16.72 o 
   4   3   5      961.76     1007.61      7.89 o 
   5   3   5      588.44      572.77      7.94 o 
   6   3   5      386.53      362.84      6.50 o 
   7   3   5      587.11      590.51     10.54 o 
   8   3   5      565.99      544.18     10.75 o 
   9   3   5      401.13      358.77     10.82 o 
  10   3   5     1155.81     1143.63     18.07 o 
  11   3   5       55.95       57.39      6.05 o 
  12   3   5       65.87       66.61      7.03 o 
  13   3   5       21.54        4.69      5.10 o 
 -14   4   5       97.11      110.17      9.69 o 
 -13   4   5       83.19       76.45      8.03 o 
 -12   4   5       70.48       80.22      6.85 o 
 -11   4   5       27.49       25.69      4.68 o 
 -10   4   5       47.28       52.24      4.56 o 
  -9   4   5      277.93      247.92      7.42 o 
  -8   4   5      371.59      329.23      6.54 o 
  -7   4   5      132.18      124.80      4.04 o 
  -6   4   5       25.95       22.37      1.77 o 
  -5   4   5       49.22       63.33      1.93 o 
  -4   4   5      330.93      315.86      3.82 o 
  -3   4   5     2473.79     2572.75     17.75 o 
  -2   4   5     4918.31     5441.03     32.05 o 
  -1   4   5        1.20        2.75      0.52 o 
   0   4   5      761.51      801.91      5.90 o 
   1   4   5      140.62      160.15      2.34 o 
   2   4   5      260.14      303.62      4.02 o 
   3   4   5     3625.86     3784.76     25.05 o 
   4   4   5      277.38      262.82      3.47 o 
   5   4   5      424.54      384.12      5.91 o 
   6   4   5      286.19      253.41      5.89 o 
   7   4   5      804.70      742.81     10.90 o 
   8   4   5      429.95      439.31     12.67 o 
   9   4   5      849.01      821.53     14.48 o 
  10   4   5      436.37      452.38     15.27 o 
  11   4   5       22.88       20.05      4.35 o 
  12   4   5       81.23       76.35     10.08 o 
  13   4   5      151.27      149.84      9.77 o 
 -13   5   5       16.47       14.04      4.79 o 
 -12   5   5       25.58       25.89      5.30 o 
 -11   5   5       56.60       46.41      5.78 o 
 -10   5   5      239.92      241.25      9.87 o 
  -9   5   5      447.12      419.42      9.45 o 
  -8   5   5      317.82      320.89      6.74 o 
  -7   5   5      510.29      497.44      7.87 o 
  -6   5   5      693.18      716.17      9.19 o 
  -5   5   5      152.50      199.51      3.90 o 
  -4   5   5      333.87      340.41      6.44 o 
  -3   5   5     2568.62     2700.80     20.31 o 
  -2   5   5       62.62       76.55      2.35 o 
  -1   5   5      184.93      196.74      3.72 o 
   0   5   5     4075.84     4377.49     26.18 o 
   1   5   5       95.08      108.76      2.18 o 
   2   5   5     1215.39     1297.74     12.50 o 
   3   5   5       48.69       57.88      3.06 o 
   4   5   5      447.26      405.77      5.71 o 
   5   5   5      179.55      212.05      4.97 o 
   6   5   5      202.44      202.74      5.20 o 
   7   5   5       56.28       47.31      3.21 o 
   8   5   5       89.06       74.95      4.96 o 
   9   5   5       79.97       76.34      5.44 o 
  10   5   5      440.44      467.79     12.37 o 
  11   5   5      126.46      145.26      8.77 o 
  12   5   5       83.09       89.86      7.85 o 
  13   5   5      114.17      106.48     11.76 o 
 -13   6   5       41.21       31.93      6.31 o 
 -12   6   5      175.13      183.55     10.95 o 
 -11   6   5       99.52      119.13      8.52 o 
 -10   6   5      217.36      225.88      8.99 o 
  -9   6   5       77.95       82.01      5.87 o 
  -8   6   5      125.80      119.71      7.34 o 
  -7   6   5      104.25      124.60      4.50 o 
  -6   6   5      462.88      444.55      8.96 o 
  -5   6   5      280.16      300.70      5.92 o 
  -4   6   5      422.21      472.61      7.18 o 
  -3   6   5      664.48      732.64      8.91 o 
  -2   6   5     2158.42     2163.03     17.22 o 
  -1   6   5      167.85      167.42      2.63 o 
   0   6   5       42.81       42.29      1.64 o 
   1   6   5      237.05      250.99      4.26 o 
   2   6   5      287.80      305.53      5.58 o 
   3   6   5      349.62      378.01      6.36 o 
   4   6   5       32.21       32.25      2.65 o 
   5   6   5      106.48      120.00      5.45 o 
   6   6   5      401.26      370.69      8.44 o 
   7   6   5     1329.08     1316.69     15.18 o 
   8   6   5       90.76       87.60      4.73 o 
   9   6   5      113.81      120.61      6.49 o 
  10   6   5      312.96      313.54     11.82 o 
  11   6   5       28.87       30.53      5.32 o 
  12   6   5       28.30       34.87      5.76 o 
 -13   7   5      399.06      523.50     35.47 o 
 -12   7   5        7.61        5.70      5.83 o 
 -11   7   5        0.90       -1.57      3.49 o 
 -10   7   5       30.25       25.38      6.00 o 
  -9   7   5      260.32      239.60      9.46 o 
  -8   7   5       14.42        7.72      3.02 o 
  -7   7   5      432.44      435.09      8.12 o 
  -6   7   5      269.67      278.92      8.06 o 
  -5   7   5      171.78      176.04      6.97 o 
  -4   7   5      354.28      329.47      7.75 o 
  -3   7   5      139.60      122.70      5.13 o 
  -2   7   5      437.38      449.52      6.22 o 
  -1   7   5        9.93       15.15      1.28 o 
   0   7   5        8.90        9.16      1.31 o 
   1   7   5     1880.07     1712.56     14.61 o 
   2   7   5      121.54      112.47      4.43 o 
   3   7   5       45.05       42.20      2.94 o 
   4   7   5      303.76      295.80      6.35 o 
   5   7   5       49.15       60.04      3.49 o 
   6   7   5       29.53       22.02      2.32 o 
   7   7   5      275.43      257.34      6.47 o 
   8   7   5       52.03       61.03      5.29 o 
   9   7   5      157.67      174.71      7.44 o 
  10   7   5       27.46       26.89      5.70 o 
  11   7   5       15.74       12.07      4.25 o 
  12   7   5       40.18       25.69     10.38 o 
 -12   8   5       61.92       75.81     14.70 o 
 -11   8   5       77.51       73.30      8.47 o 
 -10   8   5        0.97        4.18      3.71 o 
  -9   8   5       84.84       96.31      8.30 o 
  -8   8   5      100.27      102.49      6.34 o 
  -7   8   5      145.85      168.25      8.37 o 
  -6   8   5       44.82       42.08      4.30 o 
  -5   8   5      852.71      804.85     13.37 o 
  -4   8   5       60.65       71.39      4.17 o 
  -3   8   5      349.37      322.87      7.07 o 
  -2   8   5      102.72       96.47      5.34 o 
  -1   8   5       43.67       38.38      2.31 o 
   0   8   5      234.42      250.41      5.08 o 
   1   8   5      379.28      367.05      6.08 o 
   2   8   5       49.24       50.34      3.56 o 
   3   8   5      144.58      136.10      5.43 o 
   4   8   5      257.43      228.67     10.67 o 
   5   8   5      130.57       93.98      5.56 o 
   6   8   5       66.83       75.58      5.99 o 
   7   8   5       84.05       78.41      4.51 o 
   8   8   5       49.16       42.38      4.76 o 
   9   8   5       73.21       68.95      9.13 o 
  10   8   5       27.20       32.09      7.15 o 
  11   8   5        1.53        3.21      4.07 o 
 -11   9   5        2.08        1.02      4.14 o 
 -10   9   5       86.66      105.49      6.94 o 
  -9   9   5      199.44      199.42     11.43 o 
  -8   9   5       17.86       13.53      5.10 o 
  -7   9   5      300.11      284.28     10.62 o 
  -6   9   5      311.25      312.29     13.29 o 
  -5   9   5      288.99      275.86      9.37 o 
  -4   9   5      729.73      717.79     15.75 o 
  -3   9   5      289.02      272.67      7.75 o 
  -2   9   5     1886.30     1832.97     18.94 o 
  -1   9   5       93.19       89.38      5.28 o 
   0   9   5     1009.55      986.67     12.48 o 
   1   9   5      691.00      688.99     10.06 o 
   2   9   5      180.18      169.95      4.74 o 
   3   9   5      118.51      128.46      6.19 o 
   4   9   5       37.77       39.32      5.65 o 
   5   9   5       51.05       49.21      5.23 o 
   6   9   5      104.78      109.45      6.80 o 
   7   9   5        6.94        2.78      4.23 o 
   8   9   5       27.63       29.68      6.22 o 
   9   9   5       19.81       27.82      5.07 o 
  10   9   5      136.28      149.90      9.41 o 
 -10  10   5      236.73      264.23     10.86 o 
  -9  10   5       89.83      108.52      7.88 o 
  -8  10   5       41.34       30.41      6.53 o 
  -7  10   5       24.64       21.61      4.87 o 
  -6  10   5       40.46       35.63      5.45 o 
  -5  10   5      315.96      291.06     16.60 o 
  -4  10   5       39.58       22.62      4.83 o 
  -3  10   5      214.79      205.26     10.91 o 
  -2  10   5       81.36       85.11      3.89 o 
  -1  10   5      126.85      126.52      4.63 o 
   0  10   5      168.37      183.60      5.61 o 
   1  10   5       70.04       72.29      3.96 o 
   2  10   5      232.05      246.42      8.01 o 
   3  10   5       67.76       63.48      5.44 o 
   4  10   5      902.64      791.18     15.68 o 
   5  10   5       96.90      110.25      7.14 o 
   6  10   5       78.08       82.16      7.50 o 
   7  10   5       31.88       21.02      6.28 o 
   8  10   5       37.03       29.76      7.06 o 
   9  10   5       58.09       68.50      9.79 o 
  -9  11   5        8.19        9.48      3.99 o 
  -8  11   5       99.80      105.22      8.85 o 
  -7  11   5      121.98      125.63     11.45 o 
  -6  11   5       53.12       50.26      6.56 o 
  -5  11   5      415.15      455.63     15.88 o 
  -4  11   5       57.23       66.46      7.59 o 
  -3  11   5       89.80       84.27      6.84 o 
  -2  11   5      390.52      379.26     10.77 o 
  -1  11   5      186.86      185.29      6.38 o 
   0  11   5      592.97      604.29     13.91 o 
   1  11   5       67.63       77.18      6.38 o 
   2  11   5      107.10       98.51      6.39 o 
   3  11   5      106.92      122.70      7.54 o 
   4  11   5       53.59       51.63      6.02 o 
   5  11   5        9.85       -4.11      3.72 o 
   6  11   5       45.57       57.03      9.40 o 
   7  11   5       52.61       48.37     10.22 o 
   8  11   5       36.82       28.95      4.83 o 
  -7  12   5      154.77      138.21     18.35 o 
  -6  12   5      104.24      124.88     14.10 o 
  -5  12   5       67.55       72.70      9.06 o 
  -4  12   5      139.33      127.52     11.17 o 
  -3  12   5       89.87       96.78      8.96 o 
  -2  12   5       28.22       25.95      5.07 o 
  -1  12   5       87.28      105.43      5.52 o 
   0  12   5        3.64        7.04      2.92 o 
   1  12   5       21.23       22.02      3.12 o 
   2  12   5       29.98       29.37      4.32 o 
   3  12   5      109.36      117.68     15.54 o 
   4  12   5       31.84       24.80      6.09 o 
   5  12   5       26.45       17.60      5.76 o 
   6  12   5        3.66       11.42      7.64 o 
  -4  13   5        9.66       11.19      7.95 o 
  -3  13   5      101.09      113.99      7.44 o 
  -2  13   5      154.90      165.08     12.71 o 
  -1  13   5       17.68       21.87      4.59 o 
   0  13   5       39.54       40.97      4.76 o 
   1  13   5       47.91       45.73      4.21 o 
   2  13   5       39.28       38.87      4.36 o 
   3  13   5      160.44      179.29     13.96 o 
 -15   0   6       20.04       41.59     14.68 o 
 -14   0   6       40.41       41.18     20.18 o 
 -13   0   6       53.94       78.21     11.65 o 
 -12   0   6        5.52        7.91      7.31 o 
 -11   0   6      162.36      154.34     11.59 o 
 -10   0   6      271.75      277.01     11.60 o 
  -9   0   6        0.06        3.87      2.70 o 
  -8   0   6      463.06      463.92     10.51 o 
  -7   0   6      332.27      310.98      6.73 o 
  -6   0   6      844.97      909.63     11.00 o 
  -5   0   6       26.06       16.01      1.75 o 
  -4   0   6        1.46        4.05      1.11 o 
  -3   0   6       15.25        8.62      1.39 o 
  -2   0   6     5962.18     6154.05     56.09 o 
  -1   0   6       44.87       24.18      1.05 o 
   0   0   6     1856.77     1778.99     14.78 o 
   1   0   6      240.03      204.18      3.19 o 
   2   0   6        7.79       37.05      1.88 o 
   3   0   6       22.20       36.06      1.93 o 
   4   0   6    23077.35    25700.85    192.87 o 
   5   0   6       32.15       52.28      4.07 o 
   6   0   6      822.18      858.87     14.66 o 
   7   0   6        2.15       -0.92      2.45 o 
   8   0   6      105.19      106.56      6.87 o 
   9   0   6       40.38       40.00      4.94 o 
  10   0   6        0.16       -2.85      5.57 o 
  11   0   6        5.58        0.00      4.53 o 
  12   0   6       76.08       63.54      8.81 o 
  13   0   6        1.22        7.83      6.44 o 
  14   0   6        0.20       17.12      9.79 o 
 -15   1   6       19.58       20.10      9.92 o 
 -14   1   6       93.32      104.06     11.80 o 
 -13   1   6       15.27        3.20      6.48 o 
 -12   1   6      215.07      197.59     10.96 o 
 -11   1   6       60.43       61.84      5.78 o 
 -10   1   6      435.15      407.91      8.83 o 
  -9   1   6      582.71      529.74      8.43 o 
  -8   1   6       48.57       43.25      2.65 o 
  -7   1   6      485.44      503.62      6.32 o 
  -6   1   6      351.13      363.63      4.66 o 
  -5   1   6      268.89      275.22      6.75 o 
  -4   1   6      379.14      414.78      4.54 o 
  -3   1   6     2775.48     3006.15     33.92 o 
  -2   1   6    21577.28    20887.64    129.34 o 
  -1   1   6      227.99      216.08      2.30 o 
   0   1   6     1306.37     1398.11      8.99 o 
   1   1   6     2490.89     2526.71     15.41 o 
   2   1   6      973.09     1014.85      7.40 o 
   3   1   6     3352.57     3489.79     21.55 o 
   4   1   6      568.16      559.47      8.00 o 
   5   1   6     1318.50     1384.41     13.86 o 
   6   1   6     1412.76     1471.90     13.47 o 
   7   1   6     1075.94     1018.43     12.34 o 
   8   1   6       41.97       33.12      3.10 o 
   9   1   6      345.41      365.58      8.37 o 
  10   1   6      358.06      341.65     13.22 o 
  11   1   6       32.37       22.56      4.76 o 
  12   1   6      184.30      222.23     10.70 o 
  13   1   6       28.40       34.48      5.75 o 
  14   1   6       47.09       36.69      9.69 o 
 -15   2   6       17.65       11.01     11.01 o 
 -14   2   6      270.48      293.26     14.05 o 
 -13   2   6      127.78      141.10     12.18 o 
 -12   2   6       56.96       59.18      7.01 o 
 -11   2   6       72.96       70.93      6.82 o 
 -10   2   6      269.48      248.81      7.99 o 
  -9   2   6        5.93        8.29      2.24 o 
  -8   2   6      320.87      306.09      6.08 o 
  -7   2   6      544.99      574.26      6.61 o 
  -6   2   6       64.73       75.28      2.44 o 
  -5   2   6      146.79      170.78      3.01 o 
  -4   2   6      233.46      202.93      3.31 o 
  -3   2   6     2587.18     2738.61     21.85 o 
  -2   2   6     2652.80     2863.03     17.46 o 
  -1   2   6       60.41       56.06      1.48 o 
   0   2   6      553.95      533.78      4.49 o 
   1   2   6     2658.77     2654.72     15.58 o 
   2   2   6       91.00      115.50      1.98 o 
   3   2   6      617.85      628.06      5.71 o 
   4   2   6      226.93      250.87      5.19 o 
   5   2   6     4338.22     4445.26     29.95 o 
   6   2   6      157.17      164.14      4.75 o 
   7   2   6      754.71      756.74     10.31 o 
   8   2   6      621.30      624.57     10.54 o 
   9   2   6     1878.18     1833.06     23.24 o 
  10   2   6       15.55       12.50      3.64 o 
  11   2   6       19.41       18.26      4.76 o 
  12   2   6       81.52       74.31      7.61 o 
  13   2   6       18.64       24.71      5.57 o 
  14   2   6      105.81      118.10     11.96 o 
 -14   3   6       44.63       40.37      7.08 o 
 -13   3   6        6.35       10.44      5.45 o 
 -12   3   6       32.53       36.43      6.31 o 
 -11   3   6       18.95       23.82      4.76 o 
 -10   3   6      815.46      743.47     11.69 o 
  -9   3   6     1320.55     1257.61     15.41 o 
  -8   3   6      318.50      299.78      6.53 o 
  -7   3   6       50.51       51.11      2.76 o 
  -6   3   6      874.42      909.70      8.45 o 
  -5   3   6      445.36      390.50      4.45 o 
  -4   3   6      978.97      949.75      7.47 o 
  -3   3   6     4077.36     4390.34     25.25 o 
  -2   3   6      212.95      226.27      2.74 o 
  -1   3   6      239.76      254.51      3.10 o 
   0   3   6     2901.79     2968.01     18.08 o 
   1   3   6      288.80      314.55      3.19 o 
   2   3   6      919.42      966.93      7.71 o 
   3   3   6     1226.16     1273.30      9.16 o 
   4   3   6     1579.16     1648.80     12.21 o 
   5   3   6      798.74      780.64      9.77 o 
   6   3   6      306.86      301.12      6.05 o 
   7   3   6      905.30      859.05     13.23 o 
   8   3   6     1595.02     1566.26     21.06 o 
   9   3   6      664.31      693.03     13.06 o 
  10   3   6      120.43       99.42      6.97 o 
  11   3   6       68.04       65.20      9.70 o 
  12   3   6      185.96      177.37      9.68 o 
  13   3   6       50.99       57.25      6.91 o 
 -14   4   6      291.00      324.91     14.96 o 
 -13   4   6       41.47       37.80      6.97 o 
 -12   4   6       76.72       80.50      7.03 o 
 -11   4   6      409.74      386.61     11.63 o 
 -10   4   6        3.98        1.24      2.74 o 
  -9   4   6      402.38      377.51     11.76 o 
  -8   4   6      243.94      240.04      5.63 o 
  -7   4   6      333.86      339.17      6.15 o 
  -6   4   6      731.97      715.34      8.29 o 
  -5   4   6     1414.83     1451.46     11.19 o 
  -4   4   6      541.75      587.15      5.99 o 
  -3   4   6    10536.91    11051.77     62.89 o 
  -2   4   6      451.82      506.75      5.09 o 
  -1   4   6      185.71      195.81      2.44 o 
   0   4   6      479.59      484.48      5.59 o 
   1   4   6      498.21      495.79      4.96 o 
   2   4   6      372.27      361.85      4.17 o 
   3   4   6     1491.97     1492.75     11.68 o 
   4   4   6      568.19      624.49      6.05 o 
   5   4   6      448.38      507.00      7.44 o 
   6   4   6      305.53      338.17      6.99 o 
   7   4   6      567.55      599.88      9.17 o 
   8   4   6      208.90      221.64      7.62 o 
   9   4   6      242.30      226.76     10.30 o 
  10   4   6       63.48       74.47      6.02 o 
  11   4   6        1.25       -0.15      3.52 o 
  12   4   6       35.42       42.27      6.18 o 
  13   4   6        8.87       11.72      4.98 o 
 -13   5   6        3.49        5.80      5.76 o 
 -12   5   6       37.73       31.73      5.61 o 
 -11   5   6       66.73       55.48      6.01 o 
 -10   5   6      897.09      863.89     16.36 o 
  -9   5   6      721.30      684.57     12.19 o 
  -8   5   6      625.75      582.45      8.86 o 
  -7   5   6       85.17       78.53      3.26 o 
  -6   5   6      195.75      221.86      4.93 o 
  -5   5   6      493.24      511.08      6.59 o 
  -4   5   6      521.78      561.96      5.61 o 
  -3   5   6     6312.72     6611.24     39.20 o 
  -2   5   6      155.99      177.84      4.94 o 
  -1   5   6       70.69       80.85      1.82 o 
   0   5   6      132.28      124.01      3.02 o 
   1   5   6      618.82      645.54      6.65 o 
   2   5   6       42.88       38.59      1.47 o 
   3   5   6      543.48      532.62      5.72 o 
   4   5   6      746.13      744.58      8.32 o 
   5   5   6       96.14       92.96      3.54 o 
   6   5   6       42.06       43.97      2.97 o 
   7   5   6      699.93      709.28     10.26 o 
   8   5   6      770.61      717.19     12.90 o 
   9   5   6      213.68      222.47      8.26 o 
  10   5   6      241.62      268.25     11.40 o 
  11   5   6       29.81       24.62      4.57 o 
  12   5   6      261.52      285.07     12.29 o 
  13   5   6       16.59       -8.56     12.23 o 
 -13   6   6       26.85       13.34      5.44 o 
 -12   6   6       47.89       43.20      7.09 o 
 -11   6   6       68.34       71.95      6.67 o 
 -10   6   6       46.90       40.77      5.25 o 
  -9   6   6      207.68      228.52      9.24 o 
  -8   6   6      241.87      253.92      7.05 o 
  -7   6   6      591.96      605.27      9.01 o 
  -6   6   6      205.61      253.63      5.44 o 
  -5   6   6      252.33      275.86      5.55 o 
  -4   6   6      133.62      135.49      3.17 o 
  -2   6   6       99.26      110.09      2.82 o 
  -1   6   6      288.52      297.65      3.91 o 
   0   6   6      291.84      315.56      4.43 o 
   1   6   6      560.84      593.45      7.31 o 
   2   6   6      243.54      242.18      4.04 o 
   3   6   6      135.93      131.19      3.28 o 
   4   6   6       99.89       95.93      3.14 o 
   5   6   6      230.33      214.10      5.09 o 
   6   6   6     1009.40     1018.88     12.41 o 
   7   6   6      392.66      362.99      7.43 o 
   8   6   6       80.64       78.67      4.98 o 
   9   6   6      308.16      317.07     11.99 o 
  10   6   6       25.72       19.14      3.84 o 
  11   6   6       46.19       40.08      5.78 o 
  12   6   6      154.52      166.44     12.73 o 
 -13   7   6      129.76      138.21     20.79 o 
 -12   7   6        2.01       10.77      4.66 o 
 -11   7   6        9.22       12.65      4.60 o 
 -10   7   6       27.89       31.89      4.93 o 
  -9   7   6      162.07      161.72      8.48 o 
  -8   7   6       37.32       40.33      3.72 o 
  -7   7   6       41.66       41.68      3.11 o 
  -6   7   6      105.46       99.96      4.04 o 
  -5   7   6       67.76       71.29      3.30 o 
  -4   7   6      327.99      281.63      9.08 o 
  -3   7   6      538.91      555.08      7.47 o 
  -2   7   6       36.31       33.13      1.83 o 
  -1   7   6      129.64      120.92      3.49 o 
   0   7   6      751.99      763.72     13.70 o 
   1   7   6     1988.35     2050.14     18.25 o 
   2   7   6      122.15      128.65      3.49 o 
   3   7   6       41.81       35.33      3.06 o 
   4   7   6      132.37      132.03      3.59 o 
   5   7   6       44.81       40.79      3.40 o 
   6   7   6       49.74       30.16      3.33 o 
   7   7   6      492.67      448.29      9.02 o 
   8   7   6      344.68      350.66     10.03 o 
   9   7   6      437.55      426.71     11.72 o 
  10   7   6      138.26      153.40      9.40 o 
  11   7   6      520.79      612.59     16.98 o 
  12   7   6      116.82      178.58     23.24 o 
 -12   8   6       18.97        9.79      9.79 o 
 -11   8   6      100.73      125.99     11.12 o 
 -10   8   6      222.75      224.09     17.76 o 
  -9   8   6      347.33      314.60     11.15 o 
  -8   8   6       47.15       49.37      4.57 o 
  -7   8   6       29.14       31.59      5.96 o 
  -6   8   6      174.69      168.92      5.14 o 
  -5   8   6      165.78      153.52      7.66 o 
  -4   8   6       36.53       39.20      3.83 o 
  -3   8   6      118.48      106.25      5.70 o 
  -2   8   6      254.12      254.56      6.07 o 
  -1   8   6      834.01      839.77     10.07 o 
   0   8   6      186.11      191.88      4.85 o 
   1   8   6      863.30      840.51     10.09 o 
   2   8   6      534.18      513.45      7.57 o 
   3   8   6       18.67       11.58      2.46 o 
   4   8   6       23.43       10.60      2.99 o 
   5   8   6       71.66       62.64      3.04 o 
   6   8   6       59.78       50.59      4.65 o 
   7   8   6      337.92      330.12      8.32 o 
   8   8   6      226.20      229.78      8.46 o 
   9   8   6       20.16       25.39      4.47 o 
  10   8   6      165.47      213.93      9.68 o 
  11   8   6       54.02       70.47     14.68 o 
 -11   9   6       97.46      101.39      7.49 o 
 -10   9   6       70.69       77.07      6.04 o 
  -9   9   6       89.29       95.99      8.61 o 
  -8   9   6       16.40       17.63      5.50 o 
  -7   9   6       89.04       97.09      6.98 o 
  -6   9   6      275.72      301.29     10.02 o 
  -5   9   6       38.25       38.06      8.04 o 
  -4   9   6      254.16      264.72      9.75 o 
  -3   9   6       52.77       79.27      4.10 o 
  -2   9   6      180.01      200.39      5.32 o 
  -1   9   6      294.72      265.80      6.05 o 
   0   9   6     2228.33     2207.91     21.96 o 
   1   9   6      150.89      136.58      4.61 o 
   2   9   6       69.65       64.62      3.45 o 
   3   9   6      357.84      325.48      8.56 o 
   4   9   6      192.73      189.47      9.23 o 
   5   9   6       40.66       34.30      5.26 o 
   6   9   6      169.12      184.57      9.07 o 
   7   9   6       60.37       55.89      6.87 o 
   8   9   6       61.43       51.98      7.01 o 
   9   9   6       36.05       50.86      5.84 o 
  10   9   6      144.32      172.71     12.59 o 
 -10  10   6       80.84       95.60      7.30 o 
  -9  10   6       97.80       91.06     11.44 o 
  -8  10   6       75.52       84.99      7.91 o 
  -7  10   6       26.59       20.86      6.20 o 
  -6  10   6       27.75       20.65      6.09 o 
  -5  10   6      282.76      303.35     11.41 o 
  -4  10   6      268.24      276.05     11.00 o 
  -3  10   6     1270.51     1218.37     21.79 o 
  -2  10   6       44.89       47.45      3.14 o 
  -1  10   6      108.75      111.48      4.47 o 
   0  10   6        8.38        4.27      3.67 o 
   1  10   6       13.40       11.31      2.13 o 
   2  10   6      248.46      210.83      7.76 o 
   3  10   6       11.42       11.02      3.28 o 
   4  10   6       19.69       32.07      6.00 o 
   5  10   6       42.42       53.47      5.87 o 
   6  10   6       40.44       28.96      5.58 o 
   7  10   6       13.28       11.44      4.96 o 
   8  10   6       87.33       81.94      9.13 o 
   9  10   6        0.15        1.93      5.07 o 
  -9  11   6       72.11       74.90      6.90 o 
  -8  11   6       51.09       47.14      6.56 o 
  -7  11   6      430.17      458.93     17.54 o 
  -6  11   6       11.33        8.69      4.72 o 
  -5  11   6       24.49       18.09      6.36 o 
  -4  11   6       43.05       30.29      5.27 o 
  -3  11   6       58.26       61.32      6.25 o 
  -2  11   6      289.69      276.74      9.72 o 
  -1  11   6       17.94       20.23      2.70 o 
   0  11   6       22.31       18.92      2.87 o 
   1  11   6       80.19       67.09      4.87 o 
   2  11   6       60.71       52.99      4.79 o 
   3  11   6       24.74       26.34      4.66 o 
   4  11   6       32.20       31.92      5.45 o 
   5  11   6      206.34      223.23     10.22 o 
   6  11   6      242.94      237.49     14.51 o 
   7  11   6        4.27       -4.25      6.00 o 
   8  11   6      110.99      118.06     11.30 o 
  -7  12   6        6.45       -8.56      7.34 o 
  -6  12   6       71.67       76.05      7.83 o 
  -5  12   6       40.04       32.90      5.64 o 
  -4  12   6       54.57       51.98      6.62 o 
  -3  12   6       63.28       86.53      8.27 o 
  -2  12   6       23.79       24.87      3.46 o 
  -1  12   6      157.84      158.10      7.09 o 
   0  12   6       89.11      111.85      9.65 o 
   1  12   6       73.38       60.55      4.44 o 
   2  12   6       68.53       53.66      5.77 o 
   3  12   6        0.13       -0.34      4.69 o 
   4  12   6       78.84       90.00     10.55 o 
   5  12   6        5.29       11.01      6.89 o 
   6  12   6      132.31      163.90     23.24 o 
  -4  13   6       16.61       14.63      4.89 o 
  -3  13   6       67.36       73.97     11.11 o 
  -2  13   6      136.45      149.44      7.37 o 
  -1  13   6       58.64       57.64      5.39 o 
   0  13   6       27.94       23.97      4.43 o 
   1  13   6        0.83        4.75      3.01 o 
   2  13   6       24.68       37.70      5.03 o 
   3  13   6        8.48       11.67      5.06 o 
 -15   0   7       37.07       23.24     13.45 o 
 -14   0   7      155.56      148.00     22.02 o 
 -13   0   7       23.05       22.42      9.05 o 
 -12   0   7        0.58        9.57      7.31 o 
 -11   0   7       81.11       59.88      7.28 o 
 -10   0   7       27.39       16.61      4.67 o 
  -9   0   7       34.49       29.62      3.71 o 
  -8   0   7       81.55       69.07      4.04 o 
  -7   0   7      142.86      165.57      5.24 o 
  -6   0   7      106.01       86.58      3.33 o 
  -5   0   7       32.38       60.38      2.71 o 
  -4   0   7     5322.73     5162.79     41.50 o 
  -3   0   7     8841.50     8594.42     65.95 o 
  -2   0   7      103.94      123.88      2.59 o 
  -1   0   7     1416.32     1346.05     12.89 o 
   0   0   7       22.89       67.11      5.50 o 
   1   0   7     1160.41     1206.20     11.19 o 
   2   0   7      495.89      550.55      6.61 o 
   3   0   7      823.82      996.02     10.61 o 
   4   0   7     5182.34     5337.15     43.53 o 
   5   0   7        8.97        7.84      1.56 o 
   6   0   7      310.36      304.10     14.70 o 
   7   0   7       92.07      152.73      8.65 o 
   8   0   7        3.78       -0.70      2.96 o 
   9   0   7        1.86        1.22      3.53 o 
  10   0   7       74.13       79.11      8.22 o 
  11   0   7      330.09      313.12     14.83 o 
  12   0   7      199.96      216.40     13.64 o 
  13   0   7       81.58       82.76     19.57 o 
  14   0   7       25.49       26.91     11.01 o 
 -15   1   7       11.68       13.19      7.70 o 
 -14   1   7       62.17       63.11     10.78 o 
 -13   1   7       52.32       47.20      8.42 o 
 -12   1   7      369.69      343.21     11.50 o 
 -11   1   7      554.91      526.86     11.53 o 
 -10   1   7        3.00        3.89      2.79 o 
  -9   1   7      222.90      215.57      5.55 o 
  -8   1   7      140.61      122.92      4.30 o 
  -7   1   7       76.83       88.23      3.29 o 
  -6   1   7      177.32      212.53      5.04 o 
  -5   1   7     1831.44     1872.38     13.25 o 
  -4   1   7      982.39      997.11      7.90 o 
  -3   1   7    12239.31    12726.19     74.36 o 
  -2   1   7     1138.18     1197.44     11.85 o 
  -1   1   7      553.77      569.02      4.26 o 
   0   1   7     1559.67     1675.26     10.21 o 
   1   1   7      217.38      203.27      2.51 o 
   2   1   7       36.85       67.67      2.20 o 
   3   1   7     1150.38     1199.24      9.07 o 
   4   1   7     2663.87     2838.77     19.95 o 
   5   1   7     1890.86     2154.62     18.47 o 
   6   1   7      146.64      147.27      5.03 o 
   7   1   7      522.87      472.94      8.13 o 
   8   1   7     1329.31     1204.89     15.69 o 
   9   1   7      145.12      160.43      6.08 o 
  10   1   7       23.01       18.48      3.78 o 
  11   1   7       25.12       34.26      6.73 o 
  12   1   7       97.92      112.02      8.07 o 
  13   1   7       50.34       59.28      6.77 o 
 -15   2   7        2.71       12.41      8.52 o 
 -14   2   7       72.81       70.18      8.47 o 
 -13   2   7       71.84       50.81      8.28 o 
 -12   2   7      251.42      236.60     11.74 o 
 -11   2   7       60.24       63.81      6.69 o 
 -10   2   7      183.45      169.37      6.03 o 
  -9   2   7      836.29      804.86     10.79 o 
  -8   2   7      100.43       86.86      3.91 o 
  -7   2   7      120.94      106.08      3.04 o 
  -6   2   7      174.71      193.99      3.78 o 
  -5   2   7      206.81      201.96      5.13 o 
  -4   2   7      147.23      133.12      3.08 o 
  -3   2   7     5001.35     5104.16     31.65 o 
  -2   2   7      313.81      349.58      3.65 o 
  -1   2   7      981.57      966.55      7.85 o 
   0   2   7      614.46      624.91      7.09 o 
   1   2   7       32.09       23.36      1.09 o 
   2   2   7      175.80      161.63      3.45 o 
   3   2   7      828.91      867.50      7.24 o 
   4   2   7     3747.35     4147.36     26.03 o 
   5   2   7      214.55      250.82      4.41 o 
   6   2   7      581.76      571.59      7.88 o 
   7   2   7     1825.84     1729.29     17.67 o 
   8   2   7      164.56      149.89      5.46 o 
   9   2   7      355.24      325.53      9.04 o 
  10   2   7       25.17       29.90      6.17 o 
  11   2   7       98.17       94.05      7.17 o 
  12   2   7       20.47       15.07      4.92 o 
  13   2   7        0.13       10.74      4.83 o 
 -14   3   7       11.51        4.17      7.41 o 
 -13   3   7       10.08        6.22      5.28 o 
 -12   3   7      115.96       95.94      8.36 o 
 -11   3   7      702.71      689.28     16.70 o 
 -10   3   7      224.06      214.51      6.63 o 
  -9   3   7      161.95      153.29      5.50 o 
  -8   3   7      740.14      678.12     10.06 o 
  -7   3   7       58.55       64.17      2.94 o 
  -6   3   7      208.76      205.34      3.61 o 
  -5   3   7     1142.32     1190.02      9.17 o 
  -4   3   7     5028.69     5579.97     31.91 o 
  -3   3   7     2278.53     2596.36     15.91 o 
  -2   3   7     3337.66     3488.72     21.26 o 
  -1   3   7     2000.29     2073.01     14.18 o 
   0   3   7      933.14      888.05      6.64 o 
   1   3   7       86.99       94.10      2.64 o 
   2   3   7      672.44      707.36      5.79 o 
   3   3   7     6123.61     6537.22     36.97 o 
   4   3   7      917.53      966.76      7.91 o 
   5   3   7      439.97      431.05      6.46 o 
   6   3   7       20.07       24.09      2.62 o 
   7   3   7       74.95       61.59      4.33 o 
   8   3   7     6514.77     6018.34     55.21 o 
   9   3   7       59.25       60.94      5.23 o 
  10   3   7       66.23       68.36      6.02 o 
  11   3   7        4.38        2.08      3.97 o 
  12   3   7        1.03        8.36      4.33 o 
  13   3   7      114.13      109.83      8.46 o 
 -14   4   7       45.64       50.31      7.83 o 
 -13   4   7        3.08        4.71      5.06 o 
 -12   4   7       94.22      101.33      8.36 o 
 -11   4   7      934.67      892.18     17.53 o 
 -10   4   7      308.32      301.44      8.64 o 
  -9   4   7      145.98      144.25      6.20 o 
  -8   4   7        5.89        9.12      2.05 o 
  -7   4   7      272.99      260.39      5.36 o 
  -6   4   7      793.24      754.81      8.74 o 
  -5   4   7       28.73       32.76      1.70 o 
  -4   4   7      984.45     1039.45      8.91 o 
  -3   4   7     1140.51     1122.88     16.00 o 
  -2   4   7      201.23      190.50      3.08 o 
  -1   4   7     1053.71     1115.61      7.91 o 
   0   4   7      204.92      215.45      4.09 o 
   1   4   7       30.69       30.85      1.20 o 
   2   4   7     1216.87     1256.67     10.43 o 
   3   4   7      104.45      112.58      2.64 o 
   4   4   7       13.69       23.73      1.49 o 
   5   4   7      536.49      547.18      7.84 o 
   6   4   7      200.68      211.69      6.07 o 
   7   4   7     1356.40     1352.39     16.15 o 
   8   4   7     1185.20     1187.84     17.25 o 
   9   4   7     1209.90     1132.74     17.68 o 
  10   4   7       72.29       65.51      5.94 o 
  11   4   7       96.43       90.57      7.35 o 
  12   4   7       25.39       21.24      4.95 o 
  13   4   7        8.20        4.49      5.29 o 
 -13   5   7       11.24       11.53      7.62 o 
 -12   5   7       89.72       85.91      8.18 o 
 -11   5   7       59.62       53.80      8.30 o 
 -10   5   7       70.32       53.53      5.52 o 
  -9   5   7      310.76      291.55      8.11 o 
  -8   5   7      137.27      122.61      4.24 o 
  -7   5   7      706.60      699.81      8.77 o 
  -6   5   7       93.82       90.93      3.29 o 
  -5   5   7      715.25      702.85     13.41 o 
  -4   5   7      714.12      765.30      7.61 o 
  -3   5   7      204.03      235.09      3.39 o 
  -2   5   7      166.69      151.10      2.58 o 
  -1   5   7      386.69      437.01      4.33 o 
   0   5   7      617.13      644.24      5.53 o 
   1   5   7      766.06      722.88      6.97 o 
   2   5   7      360.73      455.29      5.21 o 
   3   5   7      105.74      100.35      2.90 o 
   4   5   7       12.82       13.84      1.81 o 
   5   5   7      301.70      270.96      5.72 o 
   6   5   7      404.74      393.35      7.70 o 
   7   5   7      584.02      555.78     14.10 o 
   8   5   7     2461.87     2314.45     27.15 o 
   9   5   7       83.77       89.80      9.39 o 
  10   5   7       23.76       32.62      5.17 o 
  11   5   7       71.47       72.66      6.75 o 
  12   5   7        1.19        5.21      4.38 o 
 -13   6   7      107.79      107.49     10.36 o 
 -12   6   7       38.96       25.36      6.44 o 
 -11   6   7      279.71      242.03     11.10 o 
 -10   6   7      198.38      203.42      9.50 o 
  -9   6   7        8.11        9.20      3.44 o 
  -8   6   7      381.61      346.02      8.48 o 
  -7   6   7       39.46       38.29      3.16 o 
  -6   6   7     1424.03     1419.97     14.40 o 
  -5   6   7       57.94       56.80      3.59 o 
  -4   6   7     1236.00     1261.38     12.80 o 
  -3   6   7      922.78      921.66     10.64 o 
  -2   6   7      276.01      258.38      4.31 o 
  -1   6   7        9.32        8.86      1.19 o 
   0   6   7      673.20      703.96      6.85 o 
   1   6   7      461.77      411.65      5.95 o 
   2   6   7      911.33      886.03      9.13 o 
   3   6   7      393.94      349.69      9.27 o 
   4   6   7      129.12      154.16      3.74 o 
   5   6   7      180.58      179.49      4.99 o 
   6   6   7      170.82      193.48      5.58 o 
   7   6   7      233.78      244.56      6.44 o 
   8   6   7      134.37      115.44      6.17 o 
   9   6   7       33.00       44.19      4.79 o 
  10   6   7       28.30       37.18      5.36 o 
  11   6   7      218.89      231.18     14.48 o 
  12   6   7      255.88      278.20     16.47 o 
 -13   7   7      129.61      113.75     19.57 o 
 -12   7   7       87.65       88.23      8.10 o 
 -11   7   7        8.61        2.62      4.94 o 
 -10   7   7       28.56       32.39      5.02 o 
  -9   7   7      101.32       95.46      9.36 o 
  -8   7   7        1.62        0.74      3.83 o 
  -7   7   7      273.79      316.96      8.76 o 
  -6   7   7      127.39      143.90      4.74 o 
  -5   7   7      135.78      124.40      4.76 o 
  -4   7   7      204.22      183.81      4.33 o 
  -3   7   7      158.97      143.31      3.71 o 
  -2   7   7      577.04      501.60      6.54 o 
  -1   7   7      176.38      215.42      4.47 o 
   0   7   7     1016.38     1022.85     11.13 o 
   1   7   7      181.05      151.07      4.09 o 
   2   7   7      152.10      141.51      5.30 o 
   3   7   7       89.91       79.49      3.30 o 
   4   7   7       70.25       80.26      3.51 o 
   5   7   7       87.51      102.78      4.19 o 
   6   7   7      547.80      567.55      9.56 o 
   7   7   7       76.47       79.77      4.88 o 
   8   7   7       97.70      103.46      7.04 o 
   9   7   7        3.95        2.12      3.55 o 
  10   7   7        0.56       -4.04      3.81 o 
  11   7   7       47.08       56.62      9.00 o 
 -12   8   7      204.76      228.78     19.89 o 
 -11   8   7      139.31      180.99     10.35 o 
 -10   8   7      163.36      192.38      9.52 o 
  -9   8   7       10.60       15.14      5.30 o 
  -8   8   7       99.98       99.67      7.03 o 
  -7   8   7       40.72       48.61      3.98 o 
  -6   8   7      205.01      237.04      6.36 o 
  -5   8   7      189.23      203.03      6.42 o 
  -4   8   7      882.78      884.59     11.52 o 
  -3   8   7       45.92       37.08      2.56 o 
  -2   8   7       41.32       43.14      2.49 o 
  -1   8   7      429.11      404.46      8.38 o 
   0   8   7      312.19      302.22      5.66 o 
   1   8   7        0.44        1.39      1.51 o 
   2   8   7      192.45      194.34      4.86 o 
   3   8   7       14.72       17.32      2.02 o 
   4   8   7      132.66      122.21      7.27 o 
   5   8   7       46.94       43.43      2.87 o 
   6   8   7      319.96      295.20      7.58 o 
   7   8   7       31.32       23.73      3.65 o 
   8   8   7       60.48       60.04      7.13 o 
   9   8   7       53.92       50.25      5.61 o 
  10   8   7       67.70       78.76     11.12 o 
  11   8   7        4.85       15.90     11.01 o 
 -11   9   7        1.29        1.50      3.55 o 
 -10   9   7       93.63       89.48      7.27 o 
  -9   9   7       27.61       29.56      6.07 o 
  -8   9   7      128.17      133.41     11.85 o 
  -7   9   7       77.96       84.82      4.89 o 
  -6   9   7       41.87       30.90      4.68 o 
  -5   9   7      221.58      242.70     12.15 o 
  -4   9   7      431.00      368.32     11.24 o 
  -3   9   7      408.30      398.81     12.40 o 
  -2   9   7       28.26       29.44      2.57 o 
  -1   9   7      510.01      508.02      8.46 o 
   0   9   7      551.85      536.81      8.86 o 
   1   9   7      109.09       97.76      4.85 o 
   2   9   7      350.01      291.38      6.53 o 
   3   9   7      105.54      101.10      5.73 o 
   4   9   7      342.09      332.14     10.35 o 
   5   9   7       24.77       31.95      4.92 o 
   6   9   7      114.19      105.46     11.12 o 
   7   9   7        3.74        3.75      4.72 o 
   8   9   7       77.40       92.48      6.52 o 
   9   9   7       42.50       43.98      6.71 o 
  10   9   7       30.08       50.15     15.90 o 
 -10  10   7       16.38       18.79      4.54 o 
  -9  10   7      123.97      133.22      6.72 o 
  -8  10   7       80.48       99.96      8.31 o 
  -7  10   7       23.57       19.99      4.93 o 
  -6  10   7      240.19      270.03     22.71 o 
  -5  10   7       33.60       40.06      6.07 o 
  -4  10   7      357.29      366.25     13.14 o 
  -3  10   7       83.66       81.36      4.29 o 
  -2  10   7       66.57       77.30      5.69 o 
  -1  10   7        6.53        8.54      2.06 o 
   0  10   7        1.59        2.06      1.94 o 
   1  10   7      195.71      181.94      7.54 o 
   2  10   7       42.13       42.71      3.18 o 
   3  10   7      252.34      260.66     11.58 o 
   4  10   7      142.12      158.80      9.51 o 
   5  10   7       14.08        3.27      4.59 o 
   6  10   7       63.41       65.85      7.24 o 
   7  10   7       15.07       19.19      5.58 o 
   8  10   7      122.52      147.31      8.21 o 
   9  10   7       15.06       13.15      7.34 o 
  -9  11   7        0.45       -3.63      7.20 o 
  -8  11   7      240.86      266.61     10.03 o 
  -7  11   7       90.57       83.53      8.40 o 
  -6  11   7      350.43      377.61     13.51 o 
  -5  11   7       33.82       40.67      6.36 o 
  -4  11   7        1.58       -2.95      3.86 o 
  -3  11   7      211.84      221.33     10.36 o 
  -2  11   7      104.62      104.54      6.81 o 
  -1  11   7      644.25      622.08     11.27 o 
   0  11   7       14.22       12.31      2.53 o 
   1  11   7        0.91        1.99      2.40 o 
   2  11   7       27.93       31.44      4.09 o 
   3  11   7      354.45      347.46     11.87 o 
   4  11   7       91.96       84.83      6.98 o 
   5  11   7       44.90       45.47      5.57 o 
   6  11   7        2.69       10.00      4.09 o 
   7  11   7       91.96       92.55      5.83 o 
  -7  12   7       38.71       46.69      5.57 o 
  -6  12   7      185.06      207.87     10.27 o 
  -5  12   7        1.44        4.39      3.86 o 
  -4  12   7       75.04       80.21      7.80 o 
  -3  12   7        8.58        4.75      4.11 o 
  -2  12   7       63.84       73.06      4.64 o 
  -1  12   7       35.72       35.35      3.90 o 
   0  12   7       60.76       64.20      4.34 o 
   1  12   7        8.44       12.82      2.85 o 
   2  12   7      257.32      252.10     11.30 o 
   3  12   7       19.11       19.83      5.30 o 
   4  12   7      230.18      274.87     13.05 o 
   5  12   7      144.22      163.97     12.61 o 
   6  12   7      188.16      194.48      9.79 o 
  -4  13   7       58.22       84.07     11.01 o 
  -3  13   7       55.25       61.21      6.75 o 
  -2  13   7       51.09       49.42      5.20 o 
  -1  13   7       71.66       76.67      5.79 o 
   0  13   7       52.39       58.06      5.39 o 
   1  13   7       34.11       23.09      5.15 o 
   2  13   7        6.76       15.35      3.68 o 
   3  13   7       33.72       36.09      4.58 o 
 -15   0   8       45.98       41.59     14.68 o 
 -14   0   8      442.36      468.46     33.02 o 
 -13   0   8      130.85      162.50     18.35 o 
 -12   0   8       55.33       49.24     11.62 o 
 -11   0   8       15.89       13.45      4.69 o 
 -10   0   8      350.50      326.77     12.44 o 
  -9   0   8      308.48      325.11      8.95 o 
  -7   0   8       55.57       70.19      3.96 o 
  -6   0   8      978.70     1014.76     13.15 o 
  -5   0   8      756.42      683.63      8.60 o 
  -4   0   8     1139.98     1148.70     11.71 o 
  -3   0   8       96.54       58.85      2.05 o 
  -2   0   8     6766.39     6212.53     73.60 o 
  -1   0   8     3075.48     3129.16     25.35 o 
   0   0   8     1102.92     1108.06     10.36 o 
   1   0   8     1451.63     1433.89     13.19 o 
   2   0   8      458.91      581.08      6.99 o 
   3   0   8       89.33       77.73      2.78 o 
   4   0   8      844.08      951.08     10.81 o 
   5   0   8      286.54      333.71      9.47 o 
   6   0   8      684.64      643.68     21.01 o 
   7   0   8      273.84      307.92      9.32 o 
   8   0   8      447.27      456.55     12.05 o 
   9   0   8       26.20       11.41      4.04 o 
  10   0   8      821.89      834.88     21.41 o 
  11   0   8      178.75      175.51     22.35 o 
  12   0   8        7.90       -4.80      6.73 o 
  13   0   8       50.73       71.37     25.69 o 
 -15   1   8        9.46       18.04     11.89 o 
 -14   1   8       77.03       97.47     10.81 o 
 -13   1   8       66.32       56.13      8.42 o 
 -12   1   8       39.30       35.41      5.16 o 
 -11   1   8      118.89      120.04      6.42 o 
 -10   1   8      202.43      173.51      7.11 o 
  -9   1   8       83.30       85.15      3.67 o 
  -8   1   8       19.09       29.53      2.32 o 
  -7   1   8      368.64      358.72      5.95 o 
  -6   1   8       13.69       16.62      1.47 o 
  -5   1   8     1291.10     1320.51     10.26 o 
  -4   1   8    11205.51    11832.26     67.09 o 
  -3   1   8      775.05      781.28      6.73 o 
  -2   1   8     1109.27     1013.27     13.66 o 
  -1   1   8     1066.58     1075.41      7.15 o 
   0   1   8      817.05      752.14      5.50 o 
   1   1   8     1945.77     2078.74     13.33 o 
   2   1   8      438.81      412.29      4.23 o 
   3   1   8     3376.27     3566.79     22.32 o 
   4   1   8     1470.46     1674.15     12.27 o 
   5   1   8       57.74       74.76      2.69 o 
   6   1   8       38.59       31.06      2.53 o 
   7   1   8     1125.04     1026.69     12.67 o 
   8   1   8      961.36      873.64     12.20 o 
   9   1   8      163.41      165.81      6.15 o 
  10   1   8       35.20       45.60      4.87 o 
  11   1   8       47.69       44.22      6.75 o 
  12   1   8       71.95       78.79      7.21 o 
  13   1   8        6.15        1.49      4.11 o 
 -15   2   8       23.94       28.93      9.69 o 
 -14   2   8       84.25       90.71     12.00 o 
 -13   2   8        9.28       13.16      5.80 o 
 -12   2   8      179.28      160.04     12.48 o 
 -11   2   8       12.97        9.82      4.66 o 
 -10   2   8      393.23      365.11      8.52 o 
  -9   2   8      161.63      162.35      4.97 o 
  -8   2   8      187.56      182.39      4.56 o 
  -7   2   8        3.23        3.30      1.39 o 
  -6   2   8     1260.58     1217.32     10.04 o 
  -5   2   8      355.09      388.49      4.55 o 
  -4   2   8      708.87      784.19      7.32 o 
  -3   2   8      539.68      563.82      6.16 o 
  -2   2   8     3139.31     2938.93     18.07 o 
  -1   2   8     4545.63     4488.23     29.36 o 
   0   2   8     2560.65     2613.21     16.92 o 
   1   2   8      998.24      974.70      7.42 o 
   2   2   8      405.24      417.30      4.42 o 
   3   2   8       23.35       20.17      1.42 o 
   4   2   8      368.96      373.90      4.57 o 
   5   2   8      138.26      134.47      3.53 o 
   6   2   8      257.60      264.33      5.74 o 
   7   2   8      141.73      148.14      5.18 o 
   8   2   8      324.18      352.92      7.58 o 
   9   2   8      501.96      457.25     10.59 o 
  10   2   8      122.01      129.48      7.37 o 
  11   2   8        8.52       12.64      4.68 o 
  12   2   8      104.78      100.84      7.97 o 
  13   2   8       66.25       79.13      6.83 o 
 -14   3   8       60.12       62.01      7.57 o 
 -13   3   8       35.65       37.03      6.59 o 
 -12   3   8       41.12       25.16      5.94 o 
 -11   3   8      270.51      265.74     16.42 o 
 -10   3   8       57.78       67.24      4.32 o 
  -9   3   8       42.34       46.45      3.53 o 
  -8   3   8       16.68       12.53      2.12 o 
  -7   3   8       72.01       83.90      3.17 o 
  -6   3   8      183.38      186.50      3.84 o 
  -5   3   8     1362.88     1373.31     10.19 o 
  -4   3   8     3912.71     4010.75     25.05 o 
  -3   3   8      423.54      422.60      4.10 o 
  -2   3   8      437.05      479.06      5.07 o 
  -1   3   8      956.45     1089.50      9.14 o 
   0   3   8      881.40      937.20      7.52 o 
   1   3   8        8.32        9.27      0.95 o 
   2   3   8     1070.32     1184.98      8.62 o 
   3   3   8     1269.89     1368.65      9.93 o 
   4   3   8     2347.37     2461.87     16.25 o 
   5   3   8      122.34      102.80      3.32 o 
   6   3   8      911.69      994.73     11.77 o 
   7   3   8      424.21      395.46      8.87 o 
   8   3   8     2260.66     2187.48     25.76 o 
   9   3   8      121.62      112.07      6.31 o 
  10   3   8      175.54      174.03      8.13 o 
  11   3   8       42.48       44.83      5.82 o 
  12   3   8       51.92       57.72      6.44 o 
  13   3   8       17.54       26.52      5.15 o 
 -14   4   8       31.29       37.95      7.60 o 
 -13   4   8       93.68       78.92      9.17 o 
 -12   4   8      158.98      144.67      9.83 o 
 -11   4   8       13.07       11.79      4.60 o 
 -10   4   8       12.12       10.32      3.19 o 
  -9   4   8      339.68      305.69      8.14 o 
  -8   4   8       87.06       71.05      3.70 o 
  -7   4   8       23.73       18.07      2.02 o 
  -6   4   8      545.65      557.03      7.17 o 
  -5   4   8      330.60      314.15      4.51 o 
  -4   4   8     1325.80     1554.14     12.17 o 
  -3   4   8      768.81      883.16      7.39 o 
  -2   4   8      138.07      162.44      2.46 o 
  -1   4   8     3677.90     3898.40     25.32 o 
   0   4   8      282.25      290.32      3.88 o 
   1   4   8      168.55      201.29      2.90 o 
   2   4   8        2.75        2.68      0.96 o 
   3   4   8      131.76      153.43      3.08 o 
   4   4   8       23.60       32.07      2.12 o 
   5   4   8      477.47      486.14      7.43 o 
   6   4   8      359.62      349.30      6.76 o 
   7   4   8      841.42      802.36     16.41 o 
   8   4   8      407.21      410.59      9.80 o 
   9   4   8      249.33      237.32      8.64 o 
  10   4   8      149.51      149.87      7.78 o 
  11   4   8       46.79       46.19      5.80 o 
  12   4   8       67.58       73.60      6.53 o 
  13   4   8       46.31       15.90     13.45 o 
 -13   5   8       66.65       70.39      9.09 o 
 -12   5   8       20.08       14.28      6.44 o 
 -11   5   8       40.98       37.61      5.96 o 
 -10   5   8      540.78      501.97     14.83 o 
  -9   5   8      277.14      264.59      7.78 o 
  -8   5   8      205.84      211.25      5.81 o 
  -7   5   8        0.88       -1.64      1.53 o 
  -6   5   8      259.39      283.23      8.10 o 
  -5   5   8      665.92      667.64      7.81 o 
  -4   5   8      355.03      385.45      4.96 o 
  -3   5   8      444.36      483.59      5.13 o 
  -2   5   8     1421.52     1414.11     10.55 o 
  -1   5   8     2870.40     3040.16     18.60 o 
   0   5   8       47.00       59.59      1.84 o 
   1   5   8     1166.81     1238.86     10.20 o 
   2   5   8      177.33      188.08      3.66 o 
   3   5   8      422.45      406.88      5.75 o 
   4   5   8       18.35       26.86      2.48 o 
   5   5   8      987.15      928.97     11.67 o 
   6   5   8      816.28      774.41     10.60 o 
   7   5   8      482.41      468.53      8.94 o 
   8   5   8       32.97       37.21      5.09 o 
   9   5   8        9.46        8.58      3.61 o 
  10   5   8       23.86       31.08      4.89 o 
  11   5   8       31.08       45.00      7.68 o 
  12   5   8       84.07       84.37      7.58 o 
 -13   6   8       23.93       34.98      7.37 o 
 -12   6   8       31.13       30.52      5.99 o 
 -11   6   8      148.79      139.13      9.21 o 
 -10   6   8      202.08      193.58      9.46 o 
  -9   6   8       18.13        8.65      4.06 o 
  -8   6   8      324.45      298.65      7.18 o 
  -7   6   8       33.68       40.35      3.12 o 
  -6   6   8       55.21       48.58      2.95 o 
  -5   6   8       28.06       28.34      2.27 o 
  -4   6   8      416.07      421.65      5.37 o 
  -3   6   8      369.04      319.46      6.38 o 
  -2   6   8      152.39      194.33      4.67 o 
  -1   6   8     2568.77     2652.82     20.22 o 
   0   6   8      435.58      421.46      5.61 o 
   1   6   8       31.09       38.70      2.08 o 
   2   6   8       35.81       32.15      2.20 o 
   3   6   8        9.53       10.76      1.62 o 
   4   6   8      140.22      120.50      4.62 o 
   5   6   8      208.02      176.53      5.01 o 
   6   6   8       89.13       82.25      4.64 o 
   7   6   8      407.03      401.93      8.06 o 
   8   6   8      252.63      230.01      8.65 o 
   9   6   8      370.09      363.47     11.88 o 
  10   6   8      272.94      281.80     16.10 o 
  11   6   8       54.38       53.37      5.84 o 
  12   6   8      302.95      370.86     22.91 o 
 -12   7   8      154.30      167.37     15.89 o 
 -11   7   8       45.31       43.56      5.88 o 
 -10   7   8      193.08      177.84      9.32 o 
  -9   7   8      115.65      121.76      9.00 o 
  -8   7   8       15.66       14.83      3.10 o 
  -7   7   8      297.93      282.80      9.79 o 
  -6   7   8       49.94       58.28      3.69 o 
  -5   7   8      182.02      170.97      5.46 o 
  -4   7   8      960.93     1029.50     11.45 o 
  -3   7   8      327.57      296.65      5.26 o 
  -2   7   8      657.96      698.49      8.73 o 
  -1   7   8      115.67      109.63      3.53 o 
   0   7   8      444.99      447.85      6.76 o 
   1   7   8      164.48      176.06      4.47 o 
   2   7   8      205.19      198.64      4.75 o 
   3   7   8      177.29      167.05      4.68 o 
   4   7   8       59.14       41.43      2.66 o 
   5   7   8      103.46       99.49      6.66 o 
   6   7   8      126.67      130.15      5.64 o 
   7   7   8      185.95      166.30      6.84 o 
   8   7   8       42.15       46.10      5.83 o 
   9   7   8       49.48       57.27      5.69 o 
  10   7   8      102.05      129.63      8.28 o 
  11   7   8      231.07      267.40     13.59 o 
 -12   8   8       52.03       54.26     11.24 o 
 -11   8   8       61.10       57.29      6.38 o 
 -10   8   8       64.91       66.68      6.50 o 
  -9   8   8       70.81       60.97      8.44 o 
  -8   8   8        7.64       16.59      3.17 o 
  -7   8   8       57.59       60.36      6.54 o 
  -6   8   8      317.85      322.48      7.04 o 
  -5   8   8       70.39       66.17      3.34 o 
  -4   8   8     1702.55     1671.00     19.08 o 
  -3   8   8     1612.82     1552.95     15.40 o 
  -2   8   8       11.11        4.65      1.55 o 
  -1   8   8     1813.70     1806.21     17.30 o 
   0   8   8       33.34       41.55      2.72 o 
   1   8   8       48.67       39.23      2.60 o 
   2   8   8      118.21      116.87      4.13 o 
   3   8   8       13.42        9.66      1.75 o 
   4   8   8      257.98      243.47      6.28 o 
   5   8   8      272.56      269.77      7.96 o 
   6   8   8      103.21      102.66      5.29 o 
   7   8   8      100.95      118.11      5.87 o 
   8   8   8        9.23       15.68      5.06 o 
   9   8   8       57.99       59.77      5.61 o 
  10   8   8       42.76       43.67      6.55 o 
 -11   9   8      108.48      114.10      9.19 o 
 -10   9   8      263.93      282.48     12.34 o 
  -9   9   8      188.91      212.14      8.68 o 
  -8   9   8        4.45        5.81      3.73 o 
  -7   9   8      122.18      116.05      5.63 o 
  -6   9   8      185.23      172.65      9.05 o 
  -5   9   8       61.59       47.85      5.94 o 
  -4   9   8      792.13      874.98     12.83 o 
  -3   9   8      315.66      308.87      8.57 o 
  -2   9   8      187.61      169.68      5.12 o 
  -1   9   8      144.23      158.11      6.34 o 
   0   9   8      104.41      101.13      5.35 o 
   1   9   8       83.06       95.92      4.09 o 
   2   9   8      162.42      165.26      5.31 o 
   3   9   8      384.71      371.50      7.51 o 
   4   9   8       45.03       33.36      5.05 o 
   5   9   8      110.10      110.53      5.99 o 
   6   9   8      157.19      132.31      9.09 o 
   7   9   8       92.46       88.40      8.09 o 
   8   9   8      149.51      164.68      8.25 o 
   9   9   8       83.02       68.45     10.24 o 
  10   9   8        9.39       17.12     12.23 o 
 -10  10   8      142.67      153.06     10.05 o 
  -9  10   8       31.47       33.85      4.69 o 
  -8  10   8        6.70        5.60      4.43 o 
  -7  10   8      161.54      175.26     10.08 o 
  -6  10   8      222.13      224.88     12.18 o 
  -5  10   8       25.96       20.74      5.12 o 
  -4  10   8       44.77       36.89      3.68 o 
  -3  10   8      693.44      700.11     23.34 o 
  -2  10   8       57.62       48.57      3.45 o 
  -1  10   8     1692.34     1675.91     19.01 o 
   0  10   8       77.66       81.25      4.26 o 
   1  10   8      104.63      104.79      7.68 o 
   2  10   8       88.66      106.11      5.87 o 
   3  10   8      144.06      142.67      6.38 o 
   4  10   8       70.88       73.46      6.56 o 
   5  10   8       65.51       57.80      7.06 o 
   6  10   8      268.46      257.57     13.09 o 
   7  10   8       47.24       41.94      6.56 o 
   8  10   8       68.27       74.09      6.40 o 
  -8  11   8      158.00      176.54     17.60 o 
  -7  11   8       28.40       27.82      6.07 o 
  -6  11   8      146.57      138.07     11.52 o 
  -5  11   8       17.93       15.15      5.21 o 
  -4  11   8       35.73       35.81      5.51 o 
  -3  11   8       30.08       21.97      6.53 o 
  -2  11   8       52.22       52.86      4.10 o 
  -1  11   8       20.03       19.34      2.97 o 
   0  11   8       42.02       38.59      3.53 o 
   1  11   8       28.43       31.70      3.85 o 
   2  11   8      184.68      194.36      8.20 o 
   3  11   8      117.35      106.80      7.10 o 
   4  11   8      130.29      128.54      9.02 o 
   5  11   8        4.26        3.19      4.23 o 
   6  11   8       13.01       21.58      4.76 o 
   7  11   8       28.55       30.82      5.62 o 
  -7  12   8      327.86      371.74     26.30 o 
  -6  12   8      493.16      551.73     13.22 o 
  -5  12   8      196.38      201.76      7.38 o 
  -4  12   8       73.07       83.34      6.68 o 
  -3  12   8      103.04      119.66      8.09 o 
  -2  12   8       11.73        5.55      2.74 o 
  -1  12   8       98.81       98.95      6.47 o 
   0  12   8       44.25       44.91      4.22 o 
   1  12   8       46.81       44.44      3.76 o 
   2  12   8      146.14      169.37     12.22 o 
   3  12   8       14.98       12.00      3.94 o 
   4  12   8       25.69       38.09      6.76 o 
   5  12   8        9.98        5.61      2.80 o 
  -4  13   8       98.69      124.07      7.92 o 
  -3  13   8       90.84       90.24     11.01 o 
  -2  13   8        1.70       -0.30      8.29 o 
  -1  13   8       36.29       48.25      5.56 o 
   0  13   8       44.39       41.57      7.50 o 
   1  13   8       50.00       47.19      9.63 o 
   2  13   8      102.36      112.21     20.97 o 
 -15   0   9       87.02      110.44     18.96 o 
 -14   0   9       29.05       15.90     12.23 o 
 -13   0   9      122.33       88.59     12.52 o 
 -12   0   9       16.81       27.04      8.18 o 
 -11   0   9       48.67       60.25      8.15 o 
 -10   0   9        6.64        2.04      4.24 o 
  -9   0   9      368.46      453.86     10.83 o 
  -8   0   9       18.98       18.66      2.96 o 
  -7   0   9      295.21      355.99      8.31 o 
  -6   0   9       45.55       35.01      2.34 o 
  -5   0   9     7399.71     7824.00     61.88 o 
  -4   0   9       65.26       74.20      2.65 o 
  -3   0   9      833.16     1019.79     10.30 o 
  -2   0   9       38.57       31.01      1.56 o 
  -1   0   9     2401.91     2425.45     20.37 o 
   0   0   9       30.05       72.92      2.21 o 
   1   0   9     2180.81     2270.74     19.76 o 
   2   0   9      883.94      854.34      9.49 o 
   3   0   9        0.11        7.13      1.56 o 
   4   0   9      350.40      404.67      6.40 o 
   5   0   9      595.76      528.65     10.67 o 
   6   0   9      893.74      874.97     15.55 o 
   7   0   9      111.95       95.33      6.07 o 
   8   0   9       43.72       34.81      4.66 o 
   9   0   9        2.46        4.78      3.71 o 
  10   0   9       10.55        9.67      4.84 o 
  11   0   9       11.34       14.68      6.09 o 
  12   0   9       29.46       23.69      8.18 o 
  13   0   9      204.74      234.01     19.03 o 
 -15   1   9      112.68       98.73     17.12 o 
 -14   1   9       61.98       63.96      9.40 o 
 -13   1   9      405.15      406.46     16.85 o 
 -12   1   9      172.92      156.54      8.39 o 
 -11   1   9      116.71      107.71      6.35 o 
 -10   1   9      430.73      415.49      9.72 o 
  -9   1   9      169.87      150.73      4.81 o 
  -8   1   9       63.91       78.20      3.74 o 
  -7   1   9       14.16       14.01      1.78 o 
  -6   1   9        1.60        1.62      1.03 o 
  -5   1   9      610.14      542.21      5.55 o 
  -4   1   9      687.57      714.02     10.03 o 
  -3   1   9      943.06      910.11     10.72 o 
  -2   1   9      579.49      639.82      5.21 o 
  -1   1   9       96.71      113.72      1.89 o 
   0   1   9     1075.44      971.61      9.30 o 
   1   1   9      182.12      179.85      2.52 o 
   2   1   9      710.72      882.85      7.18 o 
   3   1   9    27732.09    30861.41    170.43 o 
   4   1   9      131.32      137.95      2.94 o 
   5   1   9     1887.62     2008.70     17.41 o 
   6   1   9      349.70      327.20      6.76 o 
   7   1   9     1238.94     1090.60     13.26 o 
   8   1   9      192.22      158.76      5.76 o 
   9   1   9      387.69      361.39      8.89 o 
  10   1   9       55.33       56.20      5.66 o 
  11   1   9      161.98      162.95      9.07 o 
  12   1   9        4.53        5.91      4.67 o 
  13   1   9       23.97       26.23      5.61 o 
 -15   2   9      215.67      250.66     19.45 o 
 -14   2   9       18.31       21.06      6.36 o 
 -13   2   9      241.28      243.08     12.31 o 
 -12   2   9      254.68      251.80     11.91 o 
 -11   2   9       95.40       87.02      8.60 o 
 -10   2   9       14.24       13.16      2.98 o 
  -9   2   9      977.40      884.61     14.33 o 
  -8   2   9      167.26      161.15      6.07 o 
  -7   2   9      604.95      614.29      7.42 o 
  -6   2   9     1153.97     1064.62      9.91 o 
  -5   2   9     4038.53     4103.27     27.21 o 
  -4   2   9      273.82      268.91      3.95 o 
  -3   2   9      714.52      729.51      7.91 o 
  -2   2   9     1037.63     1030.59      8.43 o 
  -1   2   9     2692.76     2659.76     17.39 o 
   0   2   9       41.06       32.21      1.19 o 
   1   2   9      957.96      946.26      7.48 o 
   2   2   9      878.74      816.02      6.98 o 
   3   2   9      183.17      189.31      3.16 o 
   4   2   9       97.90      101.68      2.66 o 
   5   2   9      161.55      137.85      4.22 o 
   6   2   9      204.79      206.86      5.78 o 
   7   2   9     1537.79     1449.08     16.03 o 
   8   2   9      586.23      541.79     11.18 o 
   9   2   9      172.63      192.67      7.86 o 
  10   2   9       82.86      102.17      8.75 o 
  11   2   9      105.49      110.43      7.86 o 
  12   2   9       91.34      116.98      8.43 o 
  13   2   9      208.26      218.55     10.59 o 
 -14   3   9       59.36       60.85      8.05 o 
 -13   3   9      100.07       99.44      8.82 o 
 -12   3   9      123.58      119.41      8.85 o 
 -11   3   9      190.16      156.43      9.23 o 
 -10   3   9      521.41      505.47      9.54 o 
  -9   3   9      185.93      197.44      5.48 o 
  -8   3   9      362.93      351.80      6.56 o 
  -7   3   9      171.03      177.97      4.36 o 
  -6   3   9      462.94      576.53      6.83 o 
  -5   3   9      415.01      385.13      4.85 o 
  -4   3   9     3389.36     3698.82     26.44 o 
  -2   3   9      165.88      163.13      2.98 o 
  -1   3   9       78.41       79.76      2.56 o 
   0   3   9      202.77      266.62      3.87 o 
   1   3   9     3126.81     3314.53     21.68 o 
   2   3   9     2113.32     2127.40     13.89 o 
   3   3   9       73.18      111.01      2.57 o 
   4   3   9      778.41      790.41      7.50 o 
   5   3   9       81.69       84.37      3.14 o 
   6   3   9     2031.05     1932.95     23.59 o 
   7   3   9      140.24      126.62      5.89 o 
   8   3   9     1633.68     1565.06     20.77 o 
   9   3   9      225.32      229.29      8.56 o 
  10   3   9      135.10      141.09      7.70 o 
  11   3   9        1.42        4.21      4.25 o 
  12   3   9        3.71        4.54      4.29 o 
  13   3   9      175.19      218.98     11.55 o 
 -14   4   9       25.55       18.11      6.99 o 
 -13   4   9       14.86        5.62      5.92 o 
 -12   4   9       22.99       22.74      5.84 o 
 -11   4   9      172.43      167.08      9.81 o 
 -10   4   9       90.72       84.98      5.52 o 
  -9   4   9      106.14       93.95      4.68 o 
  -8   4   9     1036.35     1080.99     13.66 o 
  -7   4   9       73.37       97.91      3.66 o 
  -6   4   9       59.13       65.17      2.88 o 
  -5   4   9       65.44       49.31      2.50 o 
  -4   4   9     2198.43     2242.87     15.41 o 
  -3   4   9      159.21      187.58      3.47 o 
  -2   4   9      940.10      997.81      9.85 o 
  -1   4   9     1220.58     1327.19     11.09 o 
   0   4   9     1402.58     1546.59     10.89 o 
   1   4   9      333.62      336.74      3.79 o 
   2   4   9      113.19      121.98      2.40 o 
   3   4   9      301.84      271.88      4.52 o 
   4   4   9      261.15      315.50      5.72 o 
   5   4   9      582.64      564.68      8.31 o 
   6   4   9      629.05      680.21      9.80 o 
   7   4   9     2894.29     2741.15     31.36 o 
   8   4   9      488.49      436.35     10.24 o 
   9   4   9       94.30       79.69      5.82 o 
  10   4   9      137.70      128.89      7.51 o 
  11   4   9       41.45       40.10      5.33 o 
  12   4   9        7.60        8.33      4.16 o 
 -13   5   9        1.18       -2.39      5.92 o 
 -12   5   9        2.24       -3.10      5.70 o 
 -11   5   9      161.39      160.54      9.79 o 
 -10   5   9       27.10       23.15      4.99 o 
  -9   5   9      521.61      501.47     12.80 o 
  -8   5   9      145.52      153.19      5.94 o 
  -7   5   9      403.46      393.19      6.76 o 
  -6   5   9        9.39       18.64      2.54 o 
  -5   5   9      282.58      360.91      5.98 o 
  -4   5   9     1082.28     1194.59     10.32 o 
  -3   5   9       89.47       99.53      4.40 o 
  -2   5   9      133.01      143.79      3.92 o 
  -1   5   9       66.25       95.01      2.34 o 
   0   5   9      238.20      181.89      2.73 o 
   1   5   9      786.52      833.22      7.83 o 
   2   5   9      959.53      872.87     10.34 o 
   3   5   9      390.64      366.58      5.50 o 
   4   5   9        0.69        1.73      1.44 o 
   5   5   9      512.16      509.90      8.12 o 
   6   5   9     2353.80     2168.88     21.32 o 
   7   5   9       39.47       26.99      3.65 o 
   8   5   9     1576.35     1454.07     21.52 o 
   9   5   9       37.73       36.42      4.67 o 
  10   5   9       16.32       16.09      4.46 o 
  11   5   9      359.01      394.34     12.09 o 
  12   5   9       53.99       66.51      6.49 o 
 -13   6   9       13.50       15.54      6.64 o 
 -12   6   9      204.22      222.20     11.55 o 
 -11   6   9       19.02       20.29      4.83 o 
 -10   6   9      177.42      164.21      9.53 o 
  -9   6   9      236.75      247.76      9.70 o 
  -8   6   9        2.27        3.71      2.21 o 
  -7   6   9      144.08      126.39      5.52 o 
  -6   6   9      457.69      900.85     40.36 o 
  -5   6   9      300.23      303.59      5.71 o 
  -4   6   9     1655.33     1702.76     15.88 o 
  -3   6   9      152.69      173.93      5.28 o 
  -2   6   9      696.59      814.28      8.64 o 
  -1   6   9        0.29        0.15      1.00 o 
   0   6   9       57.51       91.14      3.81 o 
   1   6   9      308.86      337.81      5.71 o 
   2   6   9      209.81      221.08      4.46 o 
   3   6   9      232.38      242.33      5.26 o 
   4   6   9      197.80      185.88      5.29 o 
   5   6   9      689.29      679.45     10.35 o 
   6   6   9      521.88      543.16      9.63 o 
   7   6   9      667.82      614.15     10.80 o 
   8   6   9      144.35      125.67      7.11 o 
   9   6   9       15.79       15.59      4.25 o 
  10   6   9       50.74       57.36      6.43 o 
  11   6   9       19.45       17.65      4.63 o 
  12   6   9       30.64       31.80     14.68 o 
 -12   7   9       95.28       93.57      8.43 o 
 -11   7   9       89.22       89.42      7.62 o 
 -10   7   9       27.61       23.59      4.77 o 
  -9   7   9      170.56      190.01      7.75 o 
  -8   7   9       83.82       79.77      4.96 o 
  -7   7   9      140.80      115.59      7.17 o 
  -6   7   9       85.01       57.73      3.79 o 
  -5   7   9      278.73      220.45      5.09 o 
  -4   7   9      468.23      543.09      8.30 o 
  -3   7   9      364.38      318.30      5.29 o 
  -2   7   9       28.43       39.16      2.48 o 
  -1   7   9       42.80       49.75      2.62 o 
   0   7   9       17.43       20.48      1.94 o 
   1   7   9      196.74      175.10      5.10 o 
   2   7   9      294.17      279.81      5.64 o 
   3   7   9       72.31       78.39      3.50 o 
   4   7   9      103.80       94.53      4.48 o 
   5   7   9      768.52      736.07     12.11 o 
   6   7   9      523.19      489.98      9.47 o 
   7   7   9       51.57       36.16      3.93 o 
   8   7   9       49.71       47.48      4.87 o 
   9   7   9       31.29       31.54      4.74 o 
  10   7   9       52.97       47.14      5.94 o 
  11   7   9      184.11      212.82     25.69 o 
 -12   8   9        1.42       -8.56      8.56 o 
 -11   8   9       12.42       19.62      5.36 o 
 -10   8   9       96.36      107.37      7.85 o 
  -9   8   9      183.29      187.27     11.65 o 
  -8   8   9      199.41      189.98      7.66 o 
  -7   8   9      183.84      208.16      6.99 o 
  -6   8   9      174.94      178.30      6.26 o 
  -5   8   9       76.70       73.11      3.92 o 
  -4   8   9     1549.24     1608.32     18.95 o 
  -3   8   9      352.68      368.97      6.88 o 
  -2   8   9      986.49      953.17     12.05 o 
  -1   8   9     1675.64     1547.70     15.64 o 
   0   8   9      142.09      150.96      4.46 o 
   1   8   9      344.26      337.74      6.44 o 
   2   8   9      126.08      129.14      4.31 o 
   3   8   9      172.00      182.37      5.41 o 
   4   8   9       70.36       60.70      3.50 o 
   5   8   9       70.44       58.26      3.89 o 
   6   8   9      132.25      116.46      5.66 o 
   7   8   9      285.87      274.44      8.57 o 
   8   8   9       77.68       77.40      6.08 o 
   9   8   9      263.54      304.81     10.99 o 
  10   8   9      361.66      399.70     14.60 o 
 -11   9   9       10.65       15.02      7.70 o 
 -10   9   9       21.85       20.35      4.60 o 
  -9   9   9       18.76       31.33      4.50 o 
  -8   9   9       13.54        6.86      4.17 o 
  -7   9   9      244.29      230.85      9.73 o 
  -6   9   9       26.56       41.05      5.58 o 
  -5   9   9      367.42      348.88      8.71 o 
  -4   9   9      291.53      290.41     11.49 o 
  -3   9   9      251.77      227.19      8.34 o 
  -2   9   9       64.75       68.94      3.94 o 
  -1   9   9      352.71      351.57      8.87 o 
   0   9   9       46.35       63.48      4.56 o 
   1   9   9      125.28      141.96      5.00 o 
   2   9   9      405.11      378.16      7.76 o 
   3   9   9      328.79      311.50      7.50 o 
   4   9   9      105.61      100.32      4.40 o 
   5   9   9      162.49      137.24      5.85 o 
   6   9   9       15.66       19.69      4.83 o 
   7   9   9       11.54        4.93      4.23 o 
   8   9   9      115.77      117.06      7.15 o 
   9   9   9       61.94       69.35      6.29 o 
 -10  10   9       22.91       20.04      5.29 o 
  -9  10   9      115.43      132.00      7.27 o 
  -8  10   9        4.55        0.56      4.94 o 
  -7  10   9      348.42      363.10     21.29 o 
  -6  10   9      126.28      121.17      8.82 o 
  -5  10   9       49.88       50.72      6.31 o 
  -4  10   9      346.29      353.73      9.03 o 
  -3  10   9       25.74       17.79      4.10 o 
  -2  10   9      338.90      335.20     10.03 o 
  -1  10   9      454.28      434.65      9.17 o 
   0  10   9       93.64      107.02      4.89 o 
   1  10   9      133.14      144.41      5.53 o 
   2  10   9       84.40       79.46      4.78 o 
   3  10   9       15.72       16.08      3.94 o 
   4  10   9       29.91       26.89      4.98 o 
   5  10   9       39.21       32.69      5.84 o 
   6  10   9       97.95      101.64      8.40 o 
   7  10   9      101.37      118.01      6.91 o 
   8  10   9      131.30      138.58      7.67 o 
  -8  11   9      153.57      180.41     14.83 o 
  -7  11   9      250.13      273.98     12.76 o 
  -6  11   9      197.05      200.72     11.25 o 
  -5  11   9       79.06       68.51      7.13 o 
  -4  11   9       25.67       21.59      5.37 o 
  -3  11   9       33.93       40.06      5.50 o 
  -2  11   9      316.89      295.02      9.86 o 
  -1  11   9       20.99       21.96      3.92 o 
   0  11   9      171.07      177.07      6.17 o 
   1  11   9       28.62       27.41      3.26 o 
   2  11   9      255.32      252.87      9.01 o 
   3  11   9       59.22       48.74      5.27 o 
   4  11   9       15.57       23.75      5.28 o 
   5  11   9       39.12       44.97      6.31 o 
   6  11   9       30.55       22.51      3.60 o 
   7  11   9       79.54       91.40      6.42 o 
  -6  12   9       70.33      101.40      6.21 o 
  -5  12   9      128.01      137.56      6.36 o 
  -4  12   9       84.72       85.38      5.80 o 
  -3  12   9       12.08       22.18      3.55 o 
  -2  12   9       55.27       63.29      7.66 o 
  -1  12   9       10.88       12.65      3.01 o 
   0  12   9      206.15      232.68     10.21 o 
   1  12   9       68.32       87.65      5.12 o 
   2  12   9      146.14      156.02      6.46 o 
   3  12   9       27.85       37.40      3.95 o 
   4  12   9      123.01      123.30      6.04 o 
   5  12   9       34.02       26.72      4.24 o 
  -3  13   9      219.05      272.76     14.68 o 
  -2  13   9        5.65       13.05      5.47 o 
  -1  13   9       67.68       75.83     15.90 o 
   0  13   9       54.13       60.47      7.08 o 
   1  13   9       21.36       24.04      8.56 o 
 -15   0  10       14.00        9.09      9.05 o 
 -14   0  10        1.10        1.22     12.23 o 
 -13   0  10       28.13       29.36     13.45 o 
 -12   0  10      565.70      547.59     22.00 o 
 -11   0  10     1531.47     1524.65     34.73 o 
 -10   0  10       87.80      127.08      7.70 o 
  -9   0  10       32.91       28.05      3.80 o 
  -8   0  10       55.87       58.41      4.43 o 
  -7   0  10      157.04      158.70      5.90 o 
  -6   0  10     2652.86     2495.50     25.79 o 
  -5   0  10      587.08      737.27      9.57 o 
  -4   0  10     2765.48     2708.18     27.90 o 
  -3   0  10      134.11      135.23      3.54 o 
  -2   0  10     6800.51     6902.10     58.92 o 
  -1   0  10        0.01        9.26      1.18 o 
   0   0  10       12.55       14.03      2.12 o 
   1   0  10      647.05      686.94      8.04 o 
   2   0  10     2728.25     2636.44     23.34 o 
   3   0  10       40.50       38.31      2.79 o 
   4   0  10      148.59      136.42      4.07 o 
   5   0  10       24.08       17.63      2.96 o 
   6   0  10       18.34       29.29      3.71 o 
   7   0  10      326.29      353.14     10.21 o 
   8   0  10      580.49      521.06     13.27 o 
   9   0  10      160.60      158.89      9.01 o 
  10   0  10      345.89      316.52     18.80 o 
  11   0  10       15.76       17.50      6.28 o 
  12   0  10        0.93       -2.97      7.95 o 
  13   0  10      316.66      326.33     36.08 o 
 -15   1  10       17.54        0.55     12.84 o 
 -14   1  10       61.60       66.93      9.52 o 
 -13   1  10      114.69      132.40     11.72 o 
 -12   1  10      524.20      484.41     14.67 o 
 -11   1  10      322.78      303.06      9.30 o 
 -10   1  10       20.97       16.13      2.91 o 
  -9   1  10      116.21      136.79      4.73 o 
  -8   1  10       22.35       23.89      2.31 o 
  -7   1  10        0.25        0.72      1.47 o 
  -6   1  10      981.89      950.21      8.52 o 
  -5   1  10     1417.61     1427.78     14.78 o 
  -4   1  10    10463.56    11021.01     65.56 o 
  -3   1  10     1017.87     1042.14      7.58 o 
  -2   1  10     3946.70     3966.52     25.05 o 
  -1   1  10     2082.41     2093.41     21.85 o 
   0   1  10       32.23       22.96      1.06 o 
   1   1  10      251.86      285.43      3.31 o 
   2   1  10     2313.63     2448.92     15.45 o 
   3   1  10     1822.22     1877.06     13.40 o 
   4   1  10     1412.75     1441.14     11.29 o 
   5   1  10      639.74      597.82      8.16 o 
   6   1  10      688.19      624.62      9.48 o 
   7   1  10      517.13      454.16      8.19 o 
   8   1  10      430.42      455.11      8.71 o 
   9   1  10      182.44      179.20      6.69 o 
  10   1  10        7.28       11.95      3.75 o 
  11   1  10        4.55        4.06      3.88 o 
  12   1  10       51.71       56.43      6.63 o 
  13   1  10       22.74       28.10     10.59 o 
 -14   2  10       58.98       53.87      7.75 o 
 -13   2  10      235.29      241.20     12.33 o 
 -12   2  10      697.06      656.62     16.93 o 
 -11   2  10      368.41      377.34     12.17 o 
 -10   2  10      126.24      123.77      5.92 o 
  -9   2  10       22.88       37.39      3.89 o 
  -8   2  10      236.92      252.42      5.21 o 
  -7   2  10      218.85      222.95      4.41 o 
  -6   2  10      147.61      181.30      4.14 o 
  -5   2  10      321.89      326.44      4.70 o 
  -4   2  10     1324.96     1432.79     11.30 o 
  -3   2  10      544.29      567.11      5.59 o 
  -2   2  10      454.16      495.22      5.10 o 
  -1   2  10     4883.81     5012.11     29.55 o 
   0   2  10      266.79      312.85      5.35 o 
   1   2  10      980.32     1011.80      8.35 o 
   2   2  10      496.99      521.02      5.32 o 
   3   2  10      277.21      341.19      4.82 o 
   4   2  10       18.57       14.79      1.35 o 
   5   2  10      166.94      158.35      3.99 o 
   6   2  10        0.44        1.31      1.91 o 
   7   2  10     1567.10     1491.99     16.41 o 
   8   2  10      120.61      112.89      6.34 o 
   9   2  10       75.60       79.25      5.60 o 
  10   2  10      409.25      364.65     10.62 o 
  11   2  10        5.32        2.60      3.71 o 
  12   2  10       34.37       33.02      5.71 o 
  13   2  10       94.93       97.18      9.73 o 
 -14   3  10       28.60       26.68      6.69 o 
 -13   3  10      249.19      267.27     12.82 o 
 -12   3  10       54.29       61.20      7.37 o 
 -11   3  10      377.72      345.95     12.28 o 
 -10   3  10      497.97      453.05     10.88 o 
  -9   3  10      320.60      338.78      6.73 o 
  -8   3  10      183.30      222.32      5.41 o 
  -7   3  10       24.00       26.12      2.19 o 
  -6   3  10       22.29       29.49      2.10 o 
  -5   3  10      827.02      865.41      8.35 o 
  -4   3  10     1585.88     1530.62     12.08 o 
  -3   3  10      122.88      130.90      3.06 o 
  -2   3  10     3226.86     3365.45     23.47 o 
  -1   3  10      373.48      371.02      4.61 o 
   0   3  10     1457.62     1543.06     11.42 o 
   1   3  10     1068.48     1081.60      8.52 o 
   2   3  10     1134.29     1180.05     10.52 o 
   3   3  10       75.28      101.97      2.65 o 
   4   3  10      301.35      301.61      4.85 o 
   5   3  10      420.61      412.00      9.86 o 
   6   3  10     1589.97     1515.79     18.76 o 
   7   3  10       34.42       38.88      3.79 o 
   8   3  10      287.60      322.75      8.94 o 
   9   3  10       65.90       58.53      5.30 o 
  10   3  10        6.69        1.22      3.66 o 
  11   3  10        1.32       -1.84      3.72 o 
  12   3  10        5.07        2.72      4.25 o 
  13   3  10      310.98      332.96     23.58 o 
 -14   4  10       18.08       15.00      8.18 o 
 -13   4  10       70.55       71.51      8.88 o 
 -12   4  10      392.66      389.20     16.49 o 
 -11   4  10      191.22      183.79     14.20 o 
 -10   4  10       71.01       78.79      6.16 o 
  -9   4  10       26.02       22.61      2.65 o 
  -8   4  10      254.06      234.18      5.59 o 
  -7   4  10      327.18      311.21      5.68 o 
  -6   4  10      229.76      200.05      4.64 o 
  -5   4  10      700.68      646.25      7.51 o 
  -4   4  10       70.00       78.51      2.20 o 
  -3   4  10      226.31      241.75      4.00 o 
  -2   4  10      110.89      104.46      2.89 o 
  -1   4  10       40.46       37.57      1.85 o 
   0   4  10      122.79      131.45      2.94 o 
   1   4  10      458.15      513.31      5.08 o 
   2   4  10      170.00      161.93      2.81 o 
   3   4  10      127.21      142.84      3.49 o 
   4   4  10      246.36      253.08      5.26 o 
   5   4  10       83.50       93.49      4.03 o 
   6   4  10      693.77      676.48     14.68 o 
   7   4  10      650.69      678.66     12.27 o 
   8   4  10       99.73      110.48      6.21 o 
   9   4  10       36.98       28.53      4.47 o 
  10   4  10       67.50       63.56      5.99 o 
  11   4  10       25.86       20.44      4.61 o 
  12   4  10       21.28       18.89      4.75 o 
 -13   5  10        9.13        7.70      6.08 o 
 -12   5  10       10.29        8.41      6.04 o 
 -11   5  10       97.31       93.11      8.87 o 
 -10   5  10      120.87      108.27     14.65 o 
  -9   5  10      501.00      518.13     13.77 o 
  -8   5  10       23.30       17.92      3.41 o 
  -7   5  10      243.60      253.18      8.38 o 
  -6   5  10      101.72       97.78      3.84 o 
  -5   5  10     2788.53     2857.48     23.63 o 
  -4   5  10       16.75       14.57      1.78 o 
  -3   5  10       74.82      113.39      3.02 o 
  -2   5  10      408.12      426.97      6.01 o 
  -1   5  10      251.88      239.44      4.19 o 
   0   5  10      668.07      764.94      7.94 o 
   1   5  10      336.51      326.51      5.67 o 
   2   5  10      223.32      239.09      4.72 o 
   3   5  10      109.57       97.23      3.16 o 
   4   5  10      417.73      416.05      7.53 o 
   5   5  10     1022.91     1076.83     12.72 o 
   6   5  10     1742.61     1687.87     17.68 o 
   7   5  10      430.96      461.88     11.78 o 
   8   5  10      158.86      151.80      7.96 o 
   9   5  10      114.60      115.22      7.64 o 
  10   5  10       47.65       50.58      6.08 o 
  11   5  10        8.86       12.42      4.37 o 
  12   5  10       36.89       32.16      6.99 o 
 -13   6  10        4.64      -10.33      6.76 o 
 -12   6  10       14.09       14.29      6.22 o 
 -11   6  10      142.81      138.70      9.41 o 
 -10   6  10       82.32       75.39      7.41 o 
  -9   6  10       29.30       32.82      4.94 o 
  -8   6  10      213.70      225.23      6.70 o 
  -7   6  10      152.20      152.85      7.06 o 
  -6   6  10     1073.96     1007.26     11.87 o 
  -5   6  10      308.93      329.75      6.13 o 
  -4   6  10      290.18      263.41      5.31 o 
  -3   6  10       44.29       38.12      2.11 o 
  -2   6  10      138.44      146.50      3.46 o 
  -1   6  10      693.33      602.21      7.73 o 
   0   6  10       80.44       75.51      3.20 o 
   1   6  10      133.39      136.61      4.30 o 
   2   6  10      285.04      255.17      5.28 o 
   3   6  10      206.11      195.77      4.94 o 
   4   6  10      227.91      195.16      5.64 o 
   5   6  10       17.80       13.71      2.36 o 
   6   6  10      697.18      667.72     11.00 o 
   7   6  10      854.18      802.80     15.31 o 
   8   6  10      121.18      115.22      6.93 o 
   9   6  10      250.75      259.61     10.40 o 
  10   6  10      296.64      325.10     12.03 o 
  11   6  10       59.61       50.98      5.87 o 
 -12   7  10       37.86       27.35      5.35 o 
 -11   7  10       13.88       20.65      4.89 o 
 -10   7  10      131.27      125.05      9.00 o 
  -9   7  10      157.67      155.97      8.44 o 
  -8   7  10      125.65      124.00      5.96 o 
  -7   7  10       88.66       87.31      5.00 o 
  -6   7  10       29.23       32.09      2.64 o 
  -5   7  10      478.54      495.16      7.70 o 
  -4   7  10       65.08       62.26      3.39 o 
  -3   7  10      690.02      703.10      9.74 o 
  -2   7  10      379.80      367.99      6.11 o 
  -1   7  10       65.12       68.05      3.89 o 
   0   7  10      127.38      117.97      3.98 o 
   1   7  10      115.64      117.46      4.10 o 
   2   7  10       44.55       30.78      2.55 o 
   3   7  10      533.94      531.01      8.11 o 
   4   7  10       96.72      102.11      5.10 o 
   5   7  10       80.90       78.01      4.19 o 
   6   7  10      175.66      162.00      6.10 o 
   7   7  10      223.25      247.31      8.90 o 
   8   7  10       45.74       40.68      4.68 o 
   9   7  10      142.36      142.44      8.27 o 
  10   7  10       37.29       35.95      5.67 o 
 -12   8  10       56.25       47.70     14.68 o 
 -11   8  10      135.07      125.37      7.88 o 
 -10   8  10       78.63       80.80      7.25 o 
  -9   8  10       61.03       66.26      6.06 o 
  -8   8  10       38.08       39.34      4.44 o 
  -7   8  10       33.99       37.39      3.75 o 
  -6   8  10       24.79       28.34      3.14 o 
  -5   8  10       51.98       39.68      3.34 o 
  -4   8  10      377.71      373.13      7.50 o 
  -3   8  10      204.42      219.80      8.46 o 
  -2   8  10      347.51      319.71      6.49 o 
  -1   8  10      152.29      157.39      4.66 o 
   0   8  10      151.51      141.83      4.60 o 
   1   8  10      167.49      164.21      4.86 o 
   2   8  10        1.18        0.26      1.91 o 
   3   8  10       48.40       46.71      3.25 o 
   4   8  10      143.03      129.90      4.88 o 
   5   8  10      391.13      334.05      9.61 o 
   6   8  10       56.26       53.28      4.34 o 
   7   8  10      243.57      233.00      8.31 o 
   8   8  10       49.90       54.89      5.27 o 
   9   8  10      321.12      372.79     12.09 o 
  10   8  10      336.34      350.48     21.57 o 
 -11   9  10      126.85      133.24     11.60 o 
 -10   9  10      109.87      105.79      6.87 o 
  -9   9  10       22.88       29.08      4.65 o 
  -8   9  10      400.58      364.53     14.56 o 
  -7   9  10       86.82       85.11      9.18 o 
  -6   9  10       69.71       70.99      9.71 o 
  -5   9  10      212.74      194.04      6.89 o 
  -4   9  10       12.00        8.52      2.59 o 
  -3   9  10      262.47      254.01      9.12 o 
  -2   9  10      471.73      468.76      9.12 o 
  -1   9  10       30.76       30.10      4.32 o 
   0   9  10      618.70      607.21     12.02 o 
   1   9  10      304.84      284.89      6.84 o 
   2   9  10      144.24      131.58      4.97 o 
   3   9  10       12.35       12.45      2.75 o 
   4   9  10        0.24       -0.91      1.88 o 
   5   9  10       27.75       20.80      4.28 o 
   6   9  10       35.79       26.22      5.54 o 
   7   9  10       83.83       87.48      5.94 o 
   8   9  10      230.34      227.98     14.36 o 
   9   9  10      312.01      326.92     12.58 o 
 -10  10  10       44.63       17.12     11.01 o 
  -9  10  10      179.29      212.20      8.68 o 
  -8  10  10       18.46       18.61      3.63 o 
  -7  10  10       35.80       38.36      6.88 o 
  -6  10  10       80.63       88.18      7.55 o 
  -5  10  10      210.21      213.81     10.77 o 
  -4  10  10        9.57        7.30      2.73 o 
  -3  10  10      329.23      324.94      7.97 o 
  -2  10  10       76.10       83.59      4.68 o 
  -1  10  10      261.14      240.65      7.52 o 
   0  10  10      369.01      412.18     10.94 o 
   1  10  10      106.54       92.11      4.73 o 
   2  10  10      127.09      116.37      5.63 o 
   3  10  10      164.70      165.83      9.37 o 
   4  10  10      259.66      237.16     10.30 o 
   5  10  10      126.68      116.19      8.02 o 
   6  10  10       34.32       38.32      5.50 o 
   7  10  10      100.18       89.73      6.14 o 
   8  10  10      206.28      223.51     10.58 o 
  -8  11  10      220.49      235.30     15.33 o 
  -7  11  10      116.45       98.15      5.98 o 
  -6  11  10       72.25       77.50      8.30 o 
  -5  11  10        7.79        4.70      5.47 o 
  -4  11  10       48.30       45.59      5.93 o 
  -3  11  10        4.74        1.14      3.47 o 
  -2  11  10       50.33       50.57      3.93 o 
  -1  11  10       26.44       17.38      3.22 o 
   0  11  10      227.15      216.67      7.16 o 
   1  11  10        5.35        1.14      3.03 o 
   2  11  10      123.36      119.66      7.45 o 
   3  11  10      370.17      391.96     10.16 o 
   4  11  10      150.85      164.07      9.25 o 
   5  11  10       41.17       31.45      7.13 o 
   6  11  10       61.48       65.41      4.73 o 
   7  11  10       75.63       90.08      8.20 o 
  -6  12  10      106.18       98.04      6.31 o 
  -5  12  10       65.13       70.24      5.65 o 
  -4  12  10       71.73       78.51      4.95 o 
  -3  12  10       29.52       28.27      3.75 o 
  -2  12  10      104.52      113.55      5.88 o 
  -1  12  10       91.07       79.82      5.24 o 
   0  12  10       29.97       30.91      3.83 o 
   1  12  10       26.46       36.12      4.10 o 
   2  12  10       51.10       56.28      4.63 o 
   3  12  10        3.75        2.31      3.19 o 
   4  12  10      354.33      383.97     12.24 o 
   5  12  10       51.30       59.24      7.41 o 
  -3  13  10        5.55       12.23      9.79 o 
  -2  13  10       70.09       58.71     13.45 o 
  -1  13  10       10.42        4.89     11.01 o 
   0  13  10        0.28       14.68     11.01 o 
 -15   0  11       48.68       52.49     11.14 o 
 -14   0  11       85.70       77.06     18.35 o 
 -13   0  11      970.11      990.73     45.26 o 
 -12   0  11       35.01       46.04      7.15 o 
 -11   0  11       41.90       76.05      7.70 o 
 -10   0  11      158.39      183.42      8.11 o 
  -9   0  11        0.56       -3.19      2.70 o 
  -8   0  11      246.36      265.72      9.34 o 
  -7   0  11      801.89      737.82     13.10 o 
  -6   0  11     1402.20     1324.08     16.01 o 
  -5   0  11     7849.50     7484.78     59.74 o 
  -4   0  11      100.35      117.56      3.16 o 
  -3   0  11       99.22       99.41      3.37 o 
  -2   0  11     1475.53     1669.24     15.38 o 
  -1   0  11     2692.37     2732.96     23.19 o 
   0   0  11      480.66      577.52      7.11 o 
   1   0  11     2743.82     2803.99     24.33 o 
   2   0  11        9.43       25.64      2.06 o 
   3   0  11     2393.62     2674.53     24.42 o 
   4   0  11      208.85      191.59      5.79 o 
   5   0  11        1.51        3.06      2.45 o 
   6   0  11       37.20       55.60      6.89 o 
   7   0  11      727.77      636.17     14.21 o 
   8   0  11        5.83        1.22      3.32 o 
   9   0  11       51.46       41.07      6.03 o 
  10   0  11       46.12       41.71      6.56 o 
  11   0  11      236.48      270.79     18.58 o 
  12   0  11      125.98      146.43     26.30 o 
  13   0  11       99.57       91.73     18.35 o 
 -15   1  11       56.74       65.14     11.65 o 
 -14   1  11       71.76       75.61      8.17 o 
 -13   1  11      277.87      274.10     12.97 o 
 -12   1  11      219.55      233.78     11.30 o 
 -11   1  11      314.27      308.72      8.99 o 
 -10   1  11      153.03      138.42      5.22 o 
  -9   1  11        3.63        0.93      1.83 o 
  -8   1  11        2.52        3.00      1.72 o 
  -7   1  11      146.07      134.58      3.85 o 
  -6   1  11      199.80      210.20      4.44 o 
  -5   1  11     3279.38     3103.77     20.26 o 
  -4   1  11     1719.88     1873.63     14.60 o 
  -3   1  11     3067.20     3240.37     19.35 o 
  -2   1  11     3024.41     3051.33     18.14 o 
  -1   1  11      898.03      982.38      7.23 o 
   0   1  11      817.94      805.32      6.34 o 
   1   1  11     3011.14     3174.27     19.14 o 
   2   1  11      102.07      147.22      2.64 o 
   3   1  11      763.98      835.14      7.62 o 
   4   1  11      373.03      337.05      4.61 o 
   5   1  11       37.64       32.86      3.18 o 
   6   1  11      105.62      103.50      4.40 o 
   7   1  11      496.10      444.27      8.22 o 
   8   1  11      216.42      200.14      6.60 o 
   9   1  11      169.17      125.60      6.39 o 
  10   1  11       64.24       64.42      5.83 o 
  11   1  11        2.15        2.72      4.10 o 
  12   1  11       18.16       18.88      5.20 o 
  13   1  11      566.26      640.31     26.81 o 
 -14   2  11      121.80      126.87     10.02 o 
 -13   2  11      403.16      425.80     14.48 o 
 -12   2  11      339.07      326.52     12.95 o 
 -11   2  11      150.22      163.92     10.06 o 
 -10   2  11       91.30       88.11      5.24 o 
  -9   2  11       57.66       58.55      3.74 o 
  -8   2  11      315.56      295.57      5.63 o 
  -7   2  11       46.67       46.47      3.12 o 
  -6   2  11      222.84      239.33      4.31 o 
  -5   2  11     4129.70     4088.69     27.25 o 
  -4   2  11      689.85      684.22      6.82 o 
  -3   2  11     3218.86     3363.92     22.13 o 
  -2   2  11      695.63      741.49      6.12 o 
  -1   2  11       99.46      111.51      1.93 o 
   0   2  11      375.13      372.58      5.30 o 
   1   2  11      385.49      429.39      4.63 o 
   2   2  11      684.05      684.35      6.45 o 
   3   2  11     1175.68     1174.54      9.71 o 
   4   2  11       80.24       67.47      2.72 o 
   5   2  11      412.49      427.52      6.28 o 
   6   2  11     1461.22     1425.53     15.40 o 
   7   2  11      212.53      208.13      6.76 o 
   8   2  11      159.04      122.77      6.28 o 
   9   2  11      605.78      513.21     12.47 o 
  10   2  11       32.11       43.05      5.18 o 
  11   2  11       66.35       65.57      6.16 o 
  12   2  11       54.88       67.49      7.04 o 
  13   2  11       89.22       86.24     10.59 o 
 -14   3  11        8.69        0.93      6.28 o 
 -13   3  11      121.69      104.79     10.61 o 
 -12   3  11      104.31      101.40      8.29 o 
 -11   3  11       30.91       21.18      5.45 o 
 -10   3  11      303.73      301.14      9.11 o 
  -9   3  11      167.29      131.78      4.85 o 
  -8   3  11      539.07      541.46      8.33 o 
  -7   3  11      101.12       81.77      4.41 o 
  -6   3  11       52.34       37.09      2.37 o 
  -5   3  11      159.81      159.40      3.47 o 
  -4   3  11      715.87      754.35      7.42 o 
  -3   3  11      212.99      228.19      3.64 o 
  -2   3  11      693.69      751.01      7.44 o 
  -1   3  11     1273.79     1280.82     10.78 o 
   0   3  11      410.78      458.64      4.85 o 
   1   3  11      862.29      896.93      7.58 o 
   2   3  11      357.69      398.23      4.62 o 
   3   3  11       16.09       23.20      1.59 o 
   4   3  11       86.43       91.80      3.17 o 
   5   3  11     1105.73     1179.42     13.18 o 
   6   3  11      509.12      498.10      9.81 o 
   7   3  11      911.61      850.38     13.85 o 
   8   3  11       32.20       42.97      4.42 o 
   9   3  11      137.12      140.40      7.35 o 
  10   3  11       67.48       64.12      5.64 o 
  11   3  11       23.88       20.37      4.49 o 
  12   3  11      116.28      136.42      9.11 o 
 -14   4  11       63.98       57.49     13.45 o 
 -13   4  11      148.94      140.17     15.16 o 
 -12   4  11       63.21       56.32      8.22 o 
 -11   4  11       16.14        7.85      5.56 o 
 -10   4  11      304.31      260.14     10.19 o 
  -9   4  11      114.28      104.51      4.77 o 
  -8   4  11      513.45      447.02      9.81 o 
  -7   4  11      260.22      285.90      8.38 o 
  -6   4  11       82.31      100.80      3.71 o 
  -5   4  11      842.70      738.40     10.15 o 
  -4   4  11       40.45       47.91      2.54 o 
  -3   4  11      194.75      202.99      3.92 o 
  -2   4  11      474.17      509.57      6.14 o 
  -1   4  11       76.32       91.81      2.65 o 
   0   4  11     1243.55     1224.31     10.78 o 
   1   4  11      245.33      246.32      3.71 o 
   2   4  11       37.46       41.44      2.88 o 
   3   4  11       95.82      108.88      3.70 o 
   4   4  11       38.10       30.10      2.39 o 
   5   4  11       62.96       62.15      3.41 o 
   6   4  11     3625.22     3522.74     35.36 o 
   7   4  11      853.06      842.07     14.00 o 
   8   4  11       34.89       30.95      4.24 o 
   9   4  11       89.90       93.83      6.47 o 
  10   4  11       43.78       55.65      5.69 o 
  11   4  11       10.26        4.02      4.13 o 
  12   4  11       93.12       77.15      7.40 o 
 -13   5  11      114.64      112.77     16.95 o 
 -12   5  11       39.54       41.80      7.87 o 
 -11   5  11        9.68        7.28      5.38 o 
 -10   5  11      191.79      206.88     10.08 o 
  -9   5  11      307.97      285.45     11.30 o 
  -8   5  11      444.40      408.85      7.58 o 
  -7   5  11       31.03       28.08      2.50 o 
  -6   5  11      539.47      485.89      7.68 o 
  -5   5  11      551.81      515.55      8.15 o 
  -4   5  11       17.33       16.27      1.93 o 
  -3   5  11     1199.61     1173.05     10.96 o 
  -2   5  11      383.22      358.63      6.45 o 
  -1   5  11       42.29       42.10      2.07 o 
   0   5  11      183.17      169.08      3.46 o 
   1   5  11     1423.86     1392.00     13.45 o 
   2   5  11      257.43      268.66      5.99 o 
   3   5  11      185.15      182.68      6.05 o 
   4   5  11        4.41        7.78      2.01 o 
   5   5  11      307.89      264.12      6.64 o 
   6   5  11      446.54      388.72      9.19 o 
   7   5  11       99.02      100.88      6.84 o 
   8   5  11       59.76       50.87      5.44 o 
   9   5  11        2.43        6.21      4.20 o 
  10   5  11       46.68       54.77      6.63 o 
  11   5  11       19.57       18.04      6.15 o 
  12   5  11      142.64      161.03     15.57 o 
 -13   6  11       66.67      105.19     19.57 o 
 -12   6  11       47.31       44.29      7.51 o 
 -11   6  11        9.33        2.78      4.89 o 
 -10   6  11      158.40      158.42      9.16 o 
  -9   6  11       97.02       93.70      6.12 o 
  -8   6  11      182.99      181.83      6.27 o 
  -7   6  11      167.77      166.78      6.47 o 
  -6   6  11     2360.13     2442.20     22.03 o 
  -5   6  11      108.97       95.20      3.71 o 
  -4   6  11       20.81       21.24      2.17 o 
  -3   6  11      109.81      112.33      3.64 o 
  -2   6  11      215.61      233.48      4.76 o 
  -1   6  11      349.30      354.19      5.95 o 
   0   6  11      233.42      237.83      4.90 o 
   1   6  11       64.84       65.86      2.96 o 
   2   6  11      730.19      696.81      9.25 o 
   3   6  11      247.07      220.50      5.17 o 
   4   6  11      703.40      680.86     12.00 o 
   5   6  11      912.03      839.14     12.27 o 
   6   6  11     2018.69     1898.72     21.35 o 
   7   6  11      119.13      131.78      7.31 o 
   8   6  11      125.62      130.16      7.46 o 
   9   6  11       15.38       16.85      4.48 o 
  10   6  11       66.48       77.19      6.47 o 
  11   6  11       12.06       17.88      4.58 o 
 -12   7  11       26.57       16.02      6.04 o 
 -11   7  11      119.66      119.92      8.63 o 
 -10   7  11       45.70       38.34      7.24 o 
  -9   7  11      262.31      298.26     13.77 o 
  -8   7  11       81.39       87.54      5.29 o 
  -7   7  11        8.04       11.81      2.60 o 
  -6   7  11      141.06      141.87      5.21 o 
  -5   7  11      738.14      756.22     10.89 o 
  -4   7  11       85.44       74.08      3.81 o 
  -3   7  11      186.24      178.37      4.92 o 
  -2   7  11      200.13      185.75      5.89 o 
  -1   7  11       38.18       32.68      2.48 o 
   0   7  11      577.80      594.39      8.41 o 
   1   7  11      149.76      155.00      5.00 o 
   2   7  11      123.63      114.25      4.12 o 
   3   7  11      288.47      278.51      6.56 o 
   4   7  11      470.40      439.51      8.42 o 
   5   7  11      547.73      448.43      9.03 o 
   6   7  11      258.95      257.01      7.39 o 
   7   7  11       50.78       48.21      5.19 o 
   8   7  11      146.64      165.43      8.43 o 
   9   7  11       66.51       61.44      5.92 o 
  10   7  11        5.67        3.53      4.17 o 
  11   7  11        9.27        7.34     11.01 o 
 -12   8  11       14.33        1.45      6.76 o 
 -11   8  11       13.82       12.35      4.40 o 
 -10   8  11      161.39      185.99      9.57 o 
  -9   8  11       28.18       17.96      4.36 o 
  -8   8  11      121.97      131.09     10.06 o 
  -7   8  11      469.38      455.76      9.82 o 
  -6   8  11      753.58      753.89     12.36 o 
  -5   8  11      319.94      352.35      8.04 o 
  -4   8  11       87.01       88.82      4.55 o 
  -3   8  11      588.37      569.59      9.80 o 
  -2   8  11      179.63      184.82      6.86 o 
  -1   8  11      189.20      160.97      4.67 o 
   0   8  11       99.33       89.08      3.92 o 
   1   8  11      143.82      141.27      5.49 o 
   2   8  11        1.74        0.50      1.61 o 
   3   8  11       88.90       90.68      4.47 o 
   4   8  11      555.53      508.06      9.41 o 
   5   8  11      392.21      356.71      8.32 o 
   6   8  11       94.40       78.02      4.82 o 
   7   8  11        3.38        6.07      3.26 o 
   8   8  11       91.42      102.28      8.58 o 
   9   8  11       76.98       83.14      6.89 o 
  10   8  11       43.37       46.48     15.90 o 
 -11   9  11       65.08       68.54     11.23 o 
 -10   9  11      223.16      261.39     10.03 o 
  -9   9  11      135.02      160.63      8.52 o 
  -8   9  11      293.80      334.16     16.17 o 
  -7   9  11       63.98       59.27      4.85 o 
  -6   9  11      119.45      128.88      5.95 o 
  -5   9  11      247.03      261.88      8.43 o 
  -4   9  11       62.00       59.93      4.14 o 
  -3   9  11      220.81      234.97      6.95 o 
  -2   9  11       37.91       44.59      3.72 o 
  -1   9  11       13.50        8.34      2.17 o 
   0   9  11       50.37       44.35      3.31 o 
   1   9  11      393.81      409.52      8.14 o 
   2   9  11       28.06       30.47      3.06 o 
   3   9  11       79.02       68.76      4.23 o 
   4   9  11       22.85       21.93      2.86 o 
   5   9  11      168.04      135.39     11.34 o 
   6   9  11       79.20       91.00      8.21 o 
   7   9  11       36.45       25.88      3.97 o 
   8   9  11       35.83       44.49      5.40 o 
   9   9  11       44.88       68.82     15.90 o 
  -9  10  11      246.34      277.92     11.48 o 
  -8  10  11       50.18       37.81      4.26 o 
  -7  10  11      134.97      139.18      6.73 o 
  -6  10  11       52.26       52.92      7.77 o 
  -5  10  11      119.17      100.91      8.47 o 
  -4  10  11      243.05      215.29      7.08 o 
  -3  10  11       88.18       84.86      4.83 o 
  -2  10  11      194.98      199.74      6.75 o 
  -1  10  11       51.60       53.41      5.23 o 
   0  10  11       57.90       51.07      3.98 o 
   1  10  11       59.44       46.77      3.86 o 
   2  10  11      566.20      531.40     10.52 o 
   3  10  11      141.05      134.57      7.79 o 
   4  10  11       85.10       84.00      6.98 o 
   5  10  11       91.84       89.72      7.16 o 
   6  10  11       59.71       68.54      8.32 o 
   7  10  11       47.14       39.32      4.54 o 
   8  10  11       35.80       44.31      9.92 o 
  -8  11  11      283.19      330.88     16.57 o 
  -7  11  11       74.02       81.72      5.40 o 
  -6  11  11      144.35      153.76      6.83 o 
  -5  11  11      220.84      223.93      7.81 o 
  -4  11  11        9.03        5.59      2.90 o 
  -3  11  11       31.36       29.11      4.98 o 
  -2  11  11       52.73       49.16      4.14 o 
  -1  11  11       92.02       97.64      5.60 o 
   0  11  11      214.10      235.23      7.59 o 
   1  11  11      152.82      154.99      7.40 o 
   2  11  11      200.99      194.56      7.27 o 
   3  11  11      131.06      137.06      6.34 o 
   4  11  11        5.73       13.76      3.14 o 
   5  11  11       22.81       22.21      3.52 o 
   6  11  11      158.44      183.95      7.48 o 
  -6  12  11       43.99       55.76      5.90 o 
  -5  12  11       10.77       10.04      3.37 o 
  -4  12  11       85.28       90.88      5.42 o 
  -3  12  11        0.44        0.38      2.61 o 
  -2  12  11       39.62       43.39      4.20 o 
  -1  12  11       34.34       35.52      4.47 o 
   0  12  11      192.59      188.71      9.30 o 
   1  12  11       72.01       58.21      4.87 o 
   2  12  11      310.94      322.32      9.71 o 
   3  12  11       34.07       39.66      4.46 o 
   4  12  11       15.75       26.17      7.06 o 
  -2  13  11       41.35       52.59     12.23 o 
  -1  13  11        8.54       13.84     11.62 o 
   0  13  11       61.28       40.28      9.05 o 
 -15   0  12       21.42       30.58     14.68 o 
 -14   0  12      241.52      236.06     26.91 o 
 -13   0  12       61.20       81.95     17.12 o 
 -12   0  12      334.67      309.64     17.71 o 
 -11   0  12      121.29      128.09      9.84 o 
 -10   0  12        3.75        1.22      3.15 o 
  -9   0  12      458.58      457.42     12.17 o 
  -8   0  12        0.05       -1.60      2.24 o 
  -7   0  12        1.92        1.44      2.82 o 
  -6   0  12     4979.84     6022.04     54.47 o 
  -5   0  12      538.52      556.63      7.79 o 
  -4   0  12     1054.32     1056.01     11.45 o 
  -3   0  12       29.96       34.62      1.93 o 
  -2   0  12     1695.10     1869.08     17.13 o 
  -1   0  12       75.17       96.48      2.85 o 
   0   0  12      343.08      397.80      5.79 o 
   1   0  12      289.21      292.14      5.21 o 
   2   0  12       11.66       10.58      1.73 o 
   3   0  12       17.57       21.71      1.99 o 
   4   0  12      223.52      230.82      5.98 o 
   5   0  12       77.02       84.34      5.33 o 
   6   0  12      837.90      747.10     14.96 o 
   7   0  12        0.02       -3.32      2.96 o 
   8   0  12      150.36      141.34      8.24 o 
   9   0  12       16.74       25.74      5.21 o 
  10   0  12       81.24       86.65      8.05 o 
  11   0  12       13.68       12.52      7.31 o 
  12   0  12      309.10      370.91     31.80 o 
 -14   1  12      211.05      247.07     12.78 o 
 -13   1  12      136.91      122.28      9.59 o 
 -12   1  12       43.85       47.61      6.52 o 
 -11   1  12      259.83      250.11      9.60 o 
 -10   1  12       61.71       49.74      3.54 o 
  -9   1  12       17.21       15.12      2.38 o 
  -8   1  12       12.56        8.51      2.00 o 
  -7   1  12      317.31      306.40      6.66 o 
  -6   1  12     1203.27     1281.19     11.23 o 
  -5   1  12      471.71      417.55      5.32 o 
  -4   1  12      915.99      870.60      8.04 o 
  -3   1  12     2639.81     2820.37     25.09 o 
  -2   1  12      667.41      615.69      5.64 o 
  -1   1  12      515.72      478.85      4.50 o 
   0   1  12      852.41      880.83      6.91 o 
   1   1  12     4216.40     4562.94     26.60 o 
   2   1  12     1134.25     1128.41      8.71 o 
   3   1  12      167.02      178.55      4.04 o 
   4   1  12      369.54      319.38      5.01 o 
   5   1  12       83.03       71.51      3.48 o 
   6   1  12     1483.30     1415.08     15.52 o 
   7   1  12      979.49      943.66     12.68 o 
   8   1  12      434.86      410.45      8.65 o 
   9   1  12      112.45       94.01      6.86 o 
  10   1  12       66.96       64.38      5.97 o 
  11   1  12       77.02       89.53      7.03 o 
  12   1  12      349.67      414.08     13.73 o 
 -14   2  12        2.49        6.76      5.73 o 
 -13   2  12       25.92       26.24      6.07 o 
 -12   2  12      230.67      251.37     11.72 o 
 -11   2  12        3.81        1.59      3.47 o 
 -10   2  12       46.24       48.80      3.74 o 
  -9   2  12       49.34       56.10      3.81 o 
  -8   2  12      559.24      537.58      9.94 o 
  -7   2  12      467.18      495.93      6.96 o 
  -6   2  12     2064.72     2110.65     16.43 o 
  -5   2  12       97.22       83.24      2.76 o 
  -4   2  12      261.14      254.05      3.92 o 
  -3   2  12     3411.96     3535.10     21.99 o 
  -2   2  12     2076.89     2333.41     15.23 o 
  -1   2  12       50.65       54.17      1.59 o 
   0   2  12      364.54      388.08      4.24 o 
   1   2  12     1738.86     1803.73     12.79 o 
   2   2  12      289.12      262.87      3.84 o 
   3   2  12      105.99      101.36      2.85 o 
   4   2  12     1479.94     1391.16     12.41 o 
   5   2  12      307.57      283.06      6.02 o 
   6   2  12      599.04      556.52      8.84 o 
   7   2  12      751.92      694.06     12.53 o 
   8   2  12        6.05        7.46      2.91 o 
   9   2  12       85.02       68.40      5.58 o 
  10   2  12        7.32        8.49      3.98 o 
  11   2  12       58.42       57.87      5.82 o 
  12   2  12      200.48      234.96     11.57 o 
 -14   3  12      147.49      175.18     12.00 o 
 -13   3  12       46.72       38.44      7.60 o 
 -12   3  12      210.36      225.57     12.89 o 
 -11   3  12      115.10      107.89      8.17 o 
 -10   3  12       10.85       14.31      3.54 o 
  -9   3  12       87.96       88.26      5.36 o 
  -8   3  12      215.39      222.39      5.72 o 
  -7   3  12       69.61       67.65      3.19 o 
  -5   3  12      630.17      630.88      7.38 o 
  -4   3  12     2150.43     2145.29     16.97 o 
  -3   3  12      449.82      537.30      5.68 o 
  -2   3  12     3139.70     3091.03     22.11 o 
  -1   3  12       35.37       36.88      1.83 o 
   0   3  12      266.97      311.74      3.96 o 
   1   3  12      523.79      502.66      6.89 o 
   2   3  12      171.37      167.17      3.11 o 
   3   3  12      509.99      503.99      6.09 o 
   4   3  12      644.76      573.61      7.56 o 
   5   3  12     1082.01     1124.89     14.74 o 
   6   3  12     2007.17     1901.95     22.42 o 
   7   3  12      236.69      223.06      7.69 o 
   8   3  12       24.85       22.11      4.28 o 
   9   3  12       20.14       16.20      3.93 o 
  10   3  12       35.84       40.05      4.99 o 
  11   3  12        8.92        4.27      3.98 o 
  12   3  12       21.73       35.21      5.96 o 
 -14   4  12       57.32       74.61     14.68 o 
 -13   4  12       59.13       60.55      8.42 o 
 -12   4  12        1.90        3.74      5.56 o 
 -11   4  12       64.72       59.07      7.87 o 
 -10   4  12      185.15      171.28     10.61 o 
  -9   4  12       41.96       43.36      3.78 o 
  -8   4  12      430.91      423.20      9.77 o 
  -7   4  12     2702.61     2678.28     23.18 o 
  -6   4  12      284.57      316.06      7.50 o 
  -5   4  12      481.22      469.76      8.90 o 
  -4   4  12      206.11      217.17      4.57 o 
  -3   4  12     3747.93     3834.80     27.25 o 
  -2   4  12      412.99      407.09      5.97 o 
  -1   4  12      437.29      453.79      5.72 o 
   0   4  12      139.94      147.71      3.52 o 
   1   4  12      246.29      237.94      3.76 o 
   2   4  12      300.34      289.95      5.11 o 
   3   4  12      140.67      141.55      3.71 o 
   4   4  12      229.20      238.49      5.89 o 
   5   4  12       20.28       24.36      2.61 o 
   6   4  12      127.07      125.87      5.80 o 
   7   4  12      252.18      229.13      8.00 o 
   8   4  12       80.87       62.28      5.66 o 
   9   4  12       25.66       38.19      4.78 o 
  10   4  12       29.61       28.11      5.44 o 
  11   4  12       26.74       25.89      5.74 o 
  12   4  12       60.54       74.22      9.18 o 
 -13   5  12      151.17      189.24     12.77 o 
 -12   5  12       82.99       72.94      8.81 o 
 -11   5  12       88.42       83.99      8.81 o 
 -10   5  12      113.90      103.65      7.81 o 
  -9   5  12        0.24       -1.70      2.81 o 
  -8   5  12       60.06       67.38      3.84 o 
  -7   5  12       58.34       62.21      3.63 o 
  -6   5  12     1427.21     1279.99     13.66 o 
  -5   5  12      109.80      121.70      4.28 o 
  -4   5  12      196.53      215.53      8.00 o 
  -3   5  12       60.86       74.22      2.96 o 
  -2   5  12      216.92      204.77      4.60 o 
  -1   5  12        5.79        5.72      1.38 o 
   0   5  12      142.37      137.31      3.74 o 
   1   5  12      206.93      200.46      4.61 o 
   2   5  12       82.53       77.40      3.64 o 
   3   5  12      297.93      315.28      7.62 o 
   4   5  12      993.58      959.97     12.72 o 
   5   5  12      202.38      161.24      5.72 o 
   6   5  12      501.44      548.78     17.33 o 
   7   5  12      360.33      370.46     10.59 o 
   8   5  12      146.89      136.34      7.95 o 
   9   5  12       61.04       74.16      6.73 o 
  10   5  12       55.02       59.25      6.61 o 
  11   5  12        4.98        0.89      3.98 o 
 -12   6  12       32.36       31.73      7.15 o 
 -11   6  12       45.82       36.59      6.82 o 
 -10   6  12      111.50      111.89      8.30 o 
  -9   6  12        4.55       15.23      3.70 o 
  -8   6  12       37.69       24.90      2.97 o 
  -7   6  12      168.71      168.52      6.18 o 
  -6   6  12     1153.67     1303.09     14.20 o 
  -5   6  12      708.78      690.31      9.30 o 
  -4   6  12      110.16      121.52      4.32 o 
  -3   6  12       57.70      113.75     13.45 o 
  -2   6  12       34.41       31.10      2.14 o 
  -1   6  12      402.52      428.22      6.69 o 
   0   6  12       45.87       60.87      3.09 o 
   1   6  12       60.42       58.39      3.15 o 
   2   6  12      116.77      121.88      3.98 o 
   3   6  12      284.37      327.92      6.89 o 
   4   6  12      206.19      204.88      7.38 o 
   5   6  12      291.37      262.42      8.59 o 
   6   6  12      246.68      258.90      7.65 o 
   7   6  12      415.45      417.08     11.25 o 
   8   6  12       21.53       18.85      4.23 o 
   9   6  12      167.14      200.42      9.85 o 
  10   6  12      146.21      176.40     10.12 o 
  11   6  12       83.71       85.62     18.35 o 
 -12   7  12      130.55      133.79     10.53 o 
 -11   7  12       45.13       41.36      5.80 o 
 -10   7  12        5.56        8.66      4.39 o 
  -9   7  12       35.65       34.44      4.27 o 
  -8   7  12       58.88       75.02      4.91 o 
  -7   7  12       20.06       19.99      3.03 o 
  -6   7  12      136.18      127.34      4.97 o 
  -5   7  12     1394.85     1290.72     19.42 o 
  -4   7  12       80.27       73.39      3.38 o 
  -3   7  12     1658.43     1629.50     17.21 o 
  -2   7  12      198.35      184.13      5.09 o 
  -1   7  12      454.75      445.17      7.22 o 
   0   7  12      163.81      168.59      4.85 o 
   1   7  12      729.18      671.09      9.35 o 
   2   7  12       25.58       37.33      3.01 o 
   3   7  12      115.92       92.15      4.29 o 
   4   7  12      260.76      257.07      8.57 o 
   5   7  12     1241.85     1137.80     15.46 o 
   6   7  12      118.44       94.95      5.37 o 
   7   7  12       72.26       75.01      5.60 o 
   8   7  12       57.38       48.86      5.32 o 
   9   7  12        1.21       -0.39      3.95 o 
  10   7  12      255.53      271.29     11.86 o 
 -12   8  12      166.11      181.02     20.79 o 
 -11   8  12      257.43      309.16     12.15 o 
 -10   8  12      166.26      182.01      9.59 o 
  -9   8  12      126.73      135.17      8.16 o 
  -8   8  12       55.82      107.52      9.30 o 
  -7   8  12      114.58      113.46      5.77 o 
  -6   8  12      617.32      655.08     11.45 o 
  -5   8  12      111.00      106.21      5.09 o 
  -4   8  12       51.37       58.38      3.83 o 
  -3   8  12       84.80       93.05      4.56 o 
  -2   8  12       27.92       24.02      2.72 o 
  -1   8  12       58.08       56.97      3.19 o 
   0   8  12       49.83       52.66      3.21 o 
   1   8  12      533.55      456.01      8.61 o 
   2   8  12      384.15      383.54      7.20 o 
   3   8  12      136.19      145.37      5.42 o 
   4   8  12      419.66      440.93      9.05 o 
   5   8  12      174.84      168.43      7.11 o 
   6   8  12      225.10      193.83      7.20 o 
   7   8  12      102.27      110.44     10.19 o 
   8   8  12       26.45       28.48      6.03 o 
   9   8  12      137.45      136.41      8.75 o 
  10   8  12       33.05       15.90     13.45 o 
 -11   9  12      110.99      119.99     11.16 o 
 -10   9  12       35.81       37.26      5.93 o 
  -9   9  12      361.86      418.60     11.18 o 
  -8   9  12      183.84      204.50      8.34 o 
  -7   9  12      169.45      192.86     10.13 o 
  -5   9  12      399.80      398.29      9.56 o 
  -4   9  12       11.83       15.31      2.83 o 
  -3   9  12      792.00      786.63     12.71 o 
  -2   9  12      104.21      103.15      7.38 o 
  -1   9  12      134.04      124.70      5.45 o 
   0   9  12       49.03       58.33      3.84 o 
   1   9  12       71.24       66.63      4.14 o 
   2   9  12       44.13       40.53      3.51 o 
   3   9  12      118.13      136.83      5.47 o 
   4   9  12      229.25      215.02      7.21 o 
   5   9  12       11.09       10.16      4.29 o 
   6   9  12        3.91        4.39      3.59 o 
   7   9  12        5.16       11.23      3.46 o 
   8   9  12      158.03      180.49      9.45 o 
   9   9  12       46.10       34.25     14.68 o 
  -9  10  12        8.65       12.93      4.23 o 
  -8  10  12      214.51      233.67     12.53 o 
  -7  10  12       15.44       11.70      3.47 o 
  -6  10  12       17.92       27.04      5.28 o 
  -5  10  12      150.98      151.06      9.41 o 
  -4  10  12       81.13       83.54      4.96 o 
  -3  10  12      261.77      270.51      7.73 o 
  -2  10  12       30.09       28.64      3.56 o 
  -1  10  12       51.02       47.60      3.91 o 
   0  10  12      106.89       98.02      5.83 o 
   1  10  12      906.71      865.88     13.92 o 
   2  10  12      181.84      189.04      6.82 o 
   3  10  12        4.97        7.98      4.71 o 
   4  10  12       19.86       13.86      4.15 o 
   5  10  12       64.39       73.75      6.73 o 
   6  10  12      144.08      150.24      7.32 o 
   7  10  12       56.07       45.78      5.25 o 
  -8  11  12       30.29       33.24     14.68 o 
  -7  11  12       39.41       44.49      4.79 o 
  -6  11  12       56.82       71.16      5.77 o 
  -5  11  12      134.54      134.40      7.57 o 
  -4  11  12       23.06       19.25      3.59 o 
  -3  11  12      273.34      286.55      8.38 o 
  -2  11  12       66.80       67.21      4.87 o 
  -1  11  12       66.15       65.12      5.51 o 
   0  11  12      101.80      110.03      5.80 o 
   1  11  12       17.51       14.35      3.17 o 
   2  11  12       89.46      109.55      5.93 o 
   3  11  12        6.96        5.04      2.66 o 
   4  11  12       13.26        5.41      3.37 o 
   5  11  12       63.69       64.43      4.91 o 
   6  11  12       68.92       72.91      6.45 o 
  -6  12  12       82.18       82.80     11.44 o 
  -5  12  12       17.03       24.04      5.30 o 
  -4  12  12       40.79       34.41      4.08 o 
  -3  12  12       49.61       49.75      4.61 o 
  -2  12  12       14.57       10.33      3.22 o 
  -1  12  12      189.10      193.81      7.47 o 
   0  12  12        6.50       16.77      3.48 o 
   1  12  12       58.47       55.61      5.40 o 
   2  12  12      141.65      136.41      6.99 o 
   3  12  12        6.33       11.26      3.10 o 
   4  12  12        6.16        4.73      3.56 o 
 -14   0  13        9.45       -1.22     11.01 o 
 -13   0  13      414.80      437.88     30.58 o 
 -12   0  13       64.45       68.15     10.58 o 
 -11   0  13       11.00        1.04      4.44 o 
 -10   0  13       17.88       15.34      3.80 o 
  -9   0  13       34.15       31.15      6.18 o 
  -8   0  13       51.31       57.64      4.72 o 
  -7   0  13      365.63      396.54      9.46 o 
  -6   0  13      202.15      167.30      6.07 o 
  -5   0  13       11.26       14.33      2.10 o 
  -4   0  13      297.80      293.16      6.12 o 
  -3   0  13        0.07        2.99      1.20 o 
  -2   0  13     1524.68     1771.06     16.63 o 
  -1   0  13      937.73      837.05      9.54 o 
   0   0  13      654.64      836.11      9.70 o 
   1   0  13     2448.39     2528.96     22.83 o 
   2   0  13       16.06       20.74      2.00 o 
   3   0  13      307.97      366.52      6.49 o 
   4   0  13        7.12       10.37      2.19 o 
   5   0  13      420.34      457.64     10.94 o 
   6   0  13      298.95      308.07      9.44 o 
   7   0  13      372.97      363.59     11.30 o 
   8   0  13       62.33       55.99      5.80 o 
   9   0  13      299.52      313.34     12.17 o 
  10   0  13        4.64        3.18      5.03 o 
  11   0  13       63.70       67.24     10.79 o 
  12   0  13      217.51      253.88     28.13 o 
 -14   1  13       48.96       53.50      8.88 o 
 -13   1  13       17.55       17.55      7.24 o 
 -12   1  13      181.77      183.23     10.51 o 
 -11   1  13      286.47      274.97      9.87 o 
 -10   1  13       30.94       23.92      3.94 o 
  -9   1  13       97.49      100.31      4.42 o 
  -8   1  13      533.07      519.55      8.08 o 
  -7   1  13      531.52      576.87      8.14 o 
  -6   1  13     1139.96     1077.08     10.10 o 
  -5   1  13     2105.93     1969.12     15.04 o 
  -4   1  13      464.19      442.38      4.57 o 
  -3   1  13     7694.65     8051.67     46.61 o 
  -2   1  13      565.24      597.26      5.35 o 
  -1   1  13     1057.95     1070.54      7.97 o 
   0   1  13      118.95      143.70      2.58 o 
   1   1  13     4218.63     4504.93     26.57 o 
   2   1  13      599.81      619.15      6.04 o 
   3   1  13      447.56      485.09      5.73 o 
   4   1  13      754.52      775.07      9.03 o 
   5   1  13      383.14      401.83      7.86 o 
   6   1  13      520.31      459.06      9.15 o 
   7   1  13       36.47       35.94      3.42 o 
   8   1  13      254.74      217.47     10.33 o 
   9   1  13       53.20       51.47      5.31 o 
  10   1  13       89.64      101.85      7.11 o 
  11   1  13       42.68       40.62      5.41 o 
  12   1  13      108.73      128.45     12.36 o 
 -14   2  13      150.28      144.55     10.13 o 
 -13   2  13      138.15      136.16      9.90 o 
 -12   2  13       65.10       67.18      7.13 o 
 -11   2  13      129.14      128.12      7.31 o 
 -10   2  13      510.72      486.56     11.74 o 
  -9   2  13      211.64      200.57      6.00 o 
  -8   2  13      265.08      292.83      6.66 o 
  -7   2  13       34.50       55.15      3.42 o 
  -6   2  13      537.47      622.38      7.24 o 
  -5   2  13      291.39      271.46      4.73 o 
  -4   2  13      337.05      328.32      4.93 o 
  -3   2  13        9.10        7.58      1.07 o 
  -2   2  13     1112.82     1279.98      9.59 o 
  -1   2  13      535.77      552.93      5.11 o 
   0   2  13      184.72      195.26      2.86 o 
   1   2  13     3088.68     3211.17     20.84 o 
   2   2  13       10.41       21.86      1.52 o 
   3   2  13      139.95      151.11      3.30 o 
   4   2  13      550.17      592.64      7.31 o 
   5   2  13       38.52       27.76      2.65 o 
   6   2  13     2203.82     2095.67     37.95 o 
   7   2  13      426.93      361.10     10.89 o 
   8   2  13      194.41      180.58      7.63 o 
   9   2  13      193.34      230.16      9.66 o 
  10   2  13       33.90       42.38      5.10 o 
  11   2  13       71.27       60.16      6.28 o 
  12   2  13      288.09      287.12     12.84 o 
 -14   3  13       68.01       68.02      7.83 o 
 -13   3  13       20.50       22.85      6.80 o 
 -12   3  13       20.02       13.56      6.28 o 
 -11   3  13      600.56      593.67     20.36 o 
 -10   3  13       34.59       34.09      5.25 o 
  -9   3  13      140.72      145.29      5.88 o 
  -8   3  13       46.02       60.60      3.48 o 
  -7   3  13       34.81       38.29      2.63 o 
  -6   3  13      790.45      762.12      8.79 o 
  -5   3  13      897.62      881.28      9.27 o 
  -4   3  13      194.38      190.04      3.70 o 
  -3   3  13     1961.88     2040.95     14.80 o 
  -2   3  13      874.54      961.05     13.15 o 
  -1   3  13      258.79      251.77      4.07 o 
   0   3  13       21.69       21.51      1.46 o 
   1   3  13        1.14        1.88      1.01 o 
   2   3  13     1209.17     1205.33     10.43 o 
   3   3  13       26.29       18.16      1.69 o 
   4   3  13      198.90      218.74      5.14 o 
   5   3  13      500.46      489.11      8.75 o 
   6   3  13      120.36      115.72      6.38 o 
   7   3  13       39.62       58.27      4.56 o 
   8   3  13       68.20       42.54      4.54 o 
   9   3  13       45.91       49.50      5.16 o 
  10   3  13       76.92       91.17      8.11 o 
  11   3  13       53.47       62.44      6.26 o 
  12   3  13      199.53      203.42     12.60 o 
 -14   4  13       12.49       15.90      9.79 o 
 -13   4  13       31.98       34.02      7.45 o 
 -12   4  13       20.62       13.51      6.08 o 
 -11   4  13       11.59        9.96      6.96 o 
 -10   4  13      343.74      311.37     12.96 o 
  -9   4  13       48.72       41.52      3.85 o 
  -8   4  13      269.50      246.11      6.38 o 
  -7   4  13     1104.27     1067.41     12.41 o 
  -6   4  13      313.85      329.50      6.14 o 
  -5   4  13      107.24       74.80      3.32 o 
  -4   4  13      117.72      140.44      3.95 o 
  -3   4  13       86.35       80.63      3.74 o 
  -2   4  13      174.72      176.32      3.53 o 
  -1   4  13      774.55      790.34      8.66 o 
   0   4  13      495.16      507.70      6.57 o 
   1   4  13     1140.85     1127.97      9.90 o 
   2   4  13        0.72       -0.32      1.18 o 
   3   4  13      419.55      436.01      8.09 o 
   4   4  13     1139.15     1137.68     14.06 o 
   5   4  13       50.90       43.47      3.49 o 
   6   4  13     1840.92     1756.21     30.92 o 
   7   4  13      130.01      149.16      6.89 o 
   8   4  13       86.79       78.80      6.34 o 
   9   4  13       14.59       12.89      4.50 o 
  10   4  13       58.35       70.18      6.81 o 
  11   4  13       17.99        8.68      4.49 o 
  12   4  13      336.40      402.90     21.94 o 
 -13   5  13       30.95       30.35      7.37 o 
 -12   5  13      117.31       94.45     11.59 o 
 -11   5  13       85.89       74.98      8.58 o 
 -10   5  13       82.25       69.41     10.02 o 
  -9   5  13      342.29      322.14      9.48 o 
  -8   5  13      142.28      150.23      5.52 o 
  -7   5  13      302.44      287.45      6.20 o 
  -6   5  13     2152.08     2159.46     19.85 o 
  -5   5  13       97.55      103.14      3.96 o 
  -4   5  13      944.81      968.42     11.68 o 
  -3   5  13       50.03       57.63      2.79 o 
  -2   5  13       66.03       70.98      2.70 o 
  -1   5  13      558.14      586.63      7.02 o 
   0   5  13     1978.10     1851.58     16.83 o 
   1   5  13      128.06      109.96      3.77 o 
   2   5  13       12.69       10.12      1.91 o 
   3   5  13      587.01      555.12      9.00 o 
   4   5  13      309.76      287.60      6.73 o 
   5   5  13      712.96      617.14     10.42 o 
   6   5  13      198.15      179.59      7.83 o 
   7   5  13      130.49      124.96      7.24 o 
   8   5  13        2.13        4.87      3.63 o 
   9   5  13       44.54       53.77      6.19 o 
  10   5  13       24.69       26.49      5.33 o 
  11   5  13       35.81       40.01      5.49 o 
 -12   6  13       71.72       66.54      9.63 o 
 -11   6  13      195.73      191.14     11.68 o 
 -10   6  13       71.74       64.39      6.71 o 
  -9   6  13        5.01        5.88      3.55 o 
  -8   6  13       19.85       20.42      3.11 o 
  -7   6  13      377.22      348.94      7.11 o 
  -6   6  13      532.81      484.86      8.04 o 
  -5   6  13      915.66      860.36     10.66 o 
  -4   6  13      446.54      439.65      7.08 o 
  -3   6  13       30.54       27.14      2.34 o 
  -2   6  13      220.33      249.55      5.37 o 
  -1   6  13       53.36       52.48      2.86 o 
   0   6  13       55.90       55.71      3.07 o 
   1   6  13       58.98       59.18      3.10 o 
   2   6  13       18.65       21.27      2.29 o 
   3   6  13      247.95      260.17      6.42 o 
   4   6  13     4749.59     4584.34     40.10 o 
   5   6  13       16.60       22.22      3.36 o 
   6   6  13      553.20      518.23     12.14 o 
   7   6  13       77.72       75.42      6.12 o 
   8   6  13       55.75       58.13      6.00 o 
   9   6  13       99.16      106.45      7.56 o 
  10   6  13       47.59       49.67      6.27 o 
  11   6  13       81.58       58.71     14.68 o 
 -12   7  13       62.66       67.08      8.28 o 
 -11   7  13      167.02      191.06     11.76 o 
 -10   7  13       16.28       18.02      4.43 o 
  -9   7  13      268.10      263.93      9.33 o 
  -8   7  13        9.63        7.22      2.62 o 
  -7   7  13       99.59       98.72      5.83 o 
  -6   7  13     1532.47     1639.48     18.53 o 
  -5   7  13      111.74      105.48      4.32 o 
  -4   7  13      614.52      637.63      9.60 o 
  -3   7  13      205.78      204.34      5.46 o 
  -2   7  13       41.50       35.23      2.88 o 
  -1   7  13       33.09       34.27      2.65 o 
   0   7  13     1751.54     1668.44     16.57 o 
   1   7  13       57.66       65.09      3.50 o 
   2   7  13       22.79       23.62      2.61 o 
   3   7  13      419.69      391.21      8.50 o 
   4   7  13      214.60      194.69      8.30 o 
   5   7  13      747.00      756.89     12.32 o 
   6   7  13       76.33       90.77      5.20 o 
   7   7  13       34.31       28.42      4.36 o 
   8   7  13       38.37       43.14      5.16 o 
   9   7  13       60.07       62.59      6.45 o 
  10   7  13      209.70      250.87     19.45 o 
 -11   8  13       22.81       34.59      5.13 o 
 -10   8  13       77.82       75.38      8.65 o 
  -9   8  13      127.68      141.38      8.28 o 
  -8   8  13        5.72        8.63      3.09 o 
  -7   8  13       47.94       55.11      4.46 o 
  -6   8  13       68.56       67.38      4.96 o 
  -5   8  13       84.64       83.45      4.92 o 
  -4   8  13       50.24       56.26      4.92 o 
  -3   8  13      447.68      460.37      8.22 o 
  -2   8  13      195.91      183.14      5.43 o 
  -1   8  13      331.62      319.84      6.99 o 
   0   8  13      287.89      287.03      6.47 o 
   1   8  13      244.62      235.59      6.33 o 
   2   8  13      321.31      295.87      7.02 o 
   3   8  13      211.31      207.45      6.55 o 
   4   8  13      514.31      467.08     10.41 o 
   5   8  13      937.71      917.08     14.06 o 
   6   8  13      188.53      190.60      7.32 o 
   7   8  13       51.86       63.61      5.87 o 
   8   8  13       12.67       17.30      4.11 o 
   9   8  13       67.53       75.53      6.83 o 
 -10   9  13       85.36      114.80      7.41 o 
  -9   9  13       87.57       82.74      6.09 o 
  -8   9  13       74.30       72.10      5.53 o 
  -7   9  13      100.14      104.26      8.12 o 
  -6   9  13       84.62       65.88      4.91 o 
  -5   9  13      211.39      204.56      7.32 o 
  -4   9  13      524.82      509.90     10.00 o 
  -3   9  13       13.21       18.70      3.14 o 
  -2   9  13       14.45        8.41      2.52 o 
  -1   9  13      185.93      173.47      6.99 o 
   0   9  13       79.48       73.24      4.53 o 
   1   9  13      389.89      350.03      9.05 o 
   2   9  13       67.13       78.37      5.32 o 
   3   9  13       70.72       62.65      4.39 o 
   4   9  13       99.54       91.13      5.45 o 
   5   9  13       70.30       71.02      5.27 o 
   6   9  13       14.50       21.60      3.80 o 
   7   9  13       51.74       59.54      5.78 o 
   8   9  13      206.98      212.13      9.92 o 
  -9  10  13      167.31      175.46     20.83 o 
  -8  10  13      124.19      148.48      7.96 o 
  -7  10  13       32.13       27.11      3.77 o 
  -6  10  13       93.80       88.13      5.91 o 
  -5  10  13        1.17        1.05      2.79 o 
  -4  10  13       83.44       96.47      5.46 o 
  -3  10  13      280.90      279.90      8.08 o 
  -2  10  13       20.37       21.21      3.23 o 
  -1  10  13      428.83      423.48      9.51 o 
   0  10  13       91.60      101.17      8.53 o 
   1  10  13      547.84      558.61     11.20 o 
   2  10  13      110.85      116.74      5.68 o 
   3  10  13       46.93       49.99      5.69 o 
   4  10  13       40.98       64.95      4.72 o 
   5  10  13       30.07       37.78      4.45 o 
   6  10  13       20.09       19.98      3.67 o 
   7  10  13      202.02      228.51      9.70 o 
  -8  11  13       10.28        3.67      8.56 o 
  -7  11  13       85.24       84.40      5.80 o 
  -6  11  13       77.81       72.32      6.77 o 
  -5  11  13       13.63       14.69      3.55 o 
  -4  11  13       25.51       32.33      3.93 o 
  -3  11  13      173.23      171.42      8.87 o 
  -2  11  13      271.88      278.97      8.41 o 
  -1  11  13       41.29       41.56      3.94 o 
   0  11  13       12.18       14.67      3.41 o 
   1  11  13      233.03      231.35      7.77 o 
   2  11  13       69.90       65.16      8.05 o 
   3  11  13       39.22       31.11      3.81 o 
   4  11  13       70.23       74.16      7.86 o 
   5  11  13       25.81       30.48      5.10 o 
   6  11  13      315.87      346.33     20.70 o 
  -5  12  13       32.79       32.35      5.02 o 
  -4  12  13      129.18      145.63      6.86 o 
  -3  12  13       43.25       48.59      4.58 o 
  -2  12  13       26.46       25.86      3.90 o 
  -1  12  13       13.75       14.27      3.39 o 
   0  12  13       17.14       18.32      3.55 o 
   1  12  13        3.14       -1.98      3.35 o 
   2  12  13      138.43      151.69      8.14 o 
   3  12  13        1.07       -4.40      4.07 o 
 -14   0  14       16.07       19.70      8.18 o 
 -13   0  14      162.67      155.34     22.02 o 
 -12   0  14       29.83       31.25      8.52 o 
 -11   0  14        2.98        7.17      4.84 o 
 -10   0  14      241.10      225.23      9.05 o 
  -9   0  14       69.88       63.14      5.45 o 
  -8   0  14      199.26      197.84      7.63 o 
  -7   0  14     1457.30     1893.26     52.12 o 
  -6   0  14     2479.24     2805.47     32.40 o 
  -5   0  14       26.94       25.21      2.10 o 
  -4   0  14     6702.55     6853.71     55.00 o 
  -3   0  14      578.01      657.88      8.38 o 
  -2   0  14        2.29        0.16      1.46 o 
  -1   0  14      373.50      447.76      6.63 o 
   0   0  14     1821.61     1929.61     18.17 o 
   1   0  14      748.97      761.99      9.62 o 
   2   0  14      199.89      248.10      8.81 o 
   3   0  14      781.80      844.48     12.00 o 
   4   0  14      124.29      123.88      8.83 o 
   5   0  14       76.18       76.63      5.64 o 
   6   0  14     2860.33     2778.97     35.71 o 
   7   0  14       10.00       11.42      3.71 o 
   8   0  14      273.13      263.77     10.82 o 
   9   0  14       57.76       52.99      6.31 o 
  10   0  14       32.05       30.13      8.18 o 
  11   0  14       27.16       28.50      8.56 o 
  12   0  14      237.87      275.40     20.76 o 
 -14   1  14      454.83      436.39     15.06 o 
 -13   1  14      170.75      164.31     10.51 o 
 -12   1  14       89.22       88.25      8.05 o 
 -11   1  14        6.30       10.74      4.04 o 
 -10   1  14       68.51       80.29      5.51 o 
  -9   1  14       15.97       10.25      2.38 o 
  -8   1  14      359.06      391.47      7.17 o 
  -7   1  14       51.25       52.24      3.05 o 
  -6   1  14     1294.45     1278.26     12.04 o 
  -5   1  14      279.12      269.65      4.48 o 
  -4   1  14        0.75        2.07      1.05 o 
  -3   1  14     1581.26     1703.66     12.15 o 
  -2   1  14      589.74      649.33      5.78 o 
  -1   1  14     1562.52     1594.02     12.80 o 
   0   1  14     2329.98     2394.42     15.38 o 
   1   1  14       95.92       89.55      2.36 o 
   2   1  14      262.91      229.32      3.78 o 
   3   1  14     1395.98     1372.68     11.38 o 
   4   1  14      480.20      465.28      6.73 o 
   5   1  14     1009.02      979.11     12.03 o 
   6   1  14      217.61      222.99      6.12 o 
   7   1  14       75.06       77.26      4.53 o 
   8   1  14      164.43      113.00      6.48 o 
   9   1  14       45.81       51.72      5.26 o 
  10   1  14        2.37       -1.32      3.34 o 
  11   1  14      322.62      377.41     12.47 o 
  12   1  14       84.59       97.78      9.43 o 
 -14   2  14       60.64       56.02      8.83 o 
 -13   2  14       45.84       45.71      7.98 o 
 -12   2  14       94.29       93.40     12.00 o 
 -11   2  14      159.80      166.73      8.28 o 
 -10   2  14        8.02        6.33      3.14 o 
  -9   2  14       50.94       43.20      3.60 o 
  -8   2  14      670.60      664.48     10.07 o 
  -7   2  14      284.76      307.26      6.70 o 
  -6   2  14     1114.01     1234.43     11.60 o 
  -5   2  14      299.21      295.63      5.95 o 
  -4   2  14     1708.80     1749.88     13.58 o 
  -3   2  14       39.25       47.30      2.16 o 
  -2   2  14      358.17      398.39      4.23 o 
  -1   2  14      598.51      576.15      5.38 o 
   0   2  14      413.37      433.35      4.67 o 
   1   2  14      188.87      190.75      3.28 o 
   2   2  14      308.74      333.86      4.62 o 
   3   2  14       88.15       96.36      2.93 o 
   4   2  14      259.70      255.64      4.85 o 
   5   2  14       62.83       40.05      3.05 o 
   6   2  14     1180.70     1139.26     16.31 o 
   7   2  14       86.58       81.40      5.38 o 
   8   2  14        3.79        5.13      3.05 o 
   9   2  14       39.84       35.40      4.72 o 
  10   2  14       17.41       20.11      4.50 o 
  11   2  14       92.93       99.71      7.35 o 
  12   2  14      120.85       98.41     17.45 o 
 -14   3  14       22.95       22.97      7.28 o 
 -13   3  14       10.76        0.33      5.38 o 
 -12   3  14      201.72      203.77     12.67 o 
 -11   3  14       12.90        6.17      5.38 o 
 -10   3  14       11.96        5.40      4.44 o 
  -9   3  14      224.69      220.93      9.14 o 
  -8   3  14      569.59      541.20     10.57 o 
  -7   3  14      986.41      961.83     12.10 o 
  -6   3  14     1120.41     1010.71     11.48 o 
  -5   3  14       33.75       43.80      2.61 o 
  -4   3  14      426.87      426.10      6.35 o 
  -3   3  14      320.35      426.01      5.52 o 
  -2   3  14      410.49      404.71      5.28 o 
  -1   3  14       59.51       58.14      2.28 o 
   0   3  14     2146.55     2138.00     15.70 o 
   1   3  14      212.51      240.15      4.14 o 
   2   3  14      120.71      124.34      3.45 o 
   3   3  14      649.16      674.09      7.99 o 
   4   3  14      281.39      305.86      6.14 o 
   5   3  14     1135.62     1154.60     15.92 o 
   6   3  14     1265.12     1239.64     17.28 o 
   7   3  14       13.21        6.73      3.00 o 
   8   3  14      367.69      280.10     10.30 o 
   9   3  14       81.81       79.16      6.13 o 
  10   3  14       98.39      110.54      8.27 o 
  11   3  14      219.79      270.15     11.10 o 
  12   3  14       86.67      100.02      9.76 o 
 -13   4  14       20.74       24.87      7.06 o 
 -12   4  14       35.27       32.47      7.15 o 
 -11   4  14        2.84        8.67      5.76 o 
 -10   4  14       14.16       21.54      5.76 o 
  -9   4  14       57.66       54.76      4.85 o 
  -8   4  14       26.60       22.55      2.88 o 
  -7   4  14      766.89      726.59      9.89 o 
  -6   4  14      107.10       99.47      3.90 o 
  -5   4  14      106.87      109.34      4.03 o 
  -4   4  14     1195.34     1240.33     13.52 o 
  -3   4  14       27.27       23.68      2.08 o 
  -2   4  14      324.51      346.83      5.10 o 
  -1   4  14       37.25       26.47      1.80 o 
   0   4  14      141.31      128.18      3.31 o 
   1   4  14       17.41       15.33      1.71 o 
   2   4  14        6.25        4.93      1.55 o 
   3   4  14     1675.24     1567.13     17.02 o 
   4   4  14       34.71       34.32      3.08 o 
   5   4  14     1856.81     1754.24     19.62 o 
   6   4  14       98.83      125.00      6.81 o 
   7   4  14      130.66      142.51      7.76 o 
   8   4  14       19.69       17.88      4.33 o 
   9   4  14       34.99       39.72      5.35 o 
  10   4  14        0.19        4.99      4.38 o 
  11   4  14      118.67      122.88      8.58 o 
 -13   5  14      119.71      122.44     11.25 o 
 -12   5  14       93.85       98.25      9.84 o 
 -11   5  14       44.86       43.32      7.62 o 
 -10   5  14        8.52        8.43      6.37 o 
  -9   5  14       89.62       84.29      6.37 o 
  -8   5  14      298.67      282.17     10.25 o 
  -7   5  14        7.78       11.32      2.34 o 
  -6   5  14      582.61      529.68      8.26 o 
  -5   5  14       38.81       32.27      2.62 o 
  -4   5  14      337.56      308.63      5.86 o 
  -3   5  14       17.06       19.80      1.96 o 
  -2   5  14       90.57       97.04      3.18 o 
  -1   5  14      328.52      286.90      4.85 o 
   0   5  14      410.34      413.33      6.56 o 
   1   5  14      194.15      188.97      4.79 o 
   2   5  14      485.98      449.43      7.22 o 
   3   5  14      147.77      126.37      4.93 o 
   4   5  14      102.36       91.51      4.53 o 
   5   5  14      591.04      484.51      9.43 o 
   6   5  14      170.49      189.39     10.50 o 
   7   5  14       50.51       47.71      5.30 o 
   8   5  14       35.98       27.35      4.95 o 
   9   5  14       12.16       12.03      4.66 o 
  10   5  14       16.70       16.21      5.09 o 
  11   5  14        8.31        5.99      5.70 o 
 -12   6  14       33.46       30.63      6.99 o 
 -11   6  14       30.45       32.71      6.97 o 
 -10   6  14       74.32       86.79      8.44 o 
  -9   6  14       49.97       47.34      4.87 o 
  -8   6  14      223.69      221.97      7.44 o 
  -7   6  14      102.86      119.57      5.62 o 
  -6   6  14      216.52      219.10      5.69 o 
  -5   6  14      385.34      370.03      7.12 o 
  -4   6  14      256.68      274.40      5.59 o 
  -3   6  14       21.80       21.73      2.23 o 
  -2   6  14       66.35       57.71      3.29 o 
  -1   6  14      164.91      153.15      4.38 o 
   0   6  14      518.42      475.82     10.17 o 
   1   6  14      138.95      137.78      4.61 o 
   2   6  14       43.95       41.96      3.02 o 
   3   6  14      771.66      752.61     11.27 o 
   4   6  14      147.14      142.70      6.47 o 
   5   6  14      325.33      331.99      8.02 o 
   6   6  14      277.70      248.58     10.25 o 
   7   6  14       15.48       12.37      4.04 o 
   8   6  14       27.39       22.87      4.74 o 
   9   6  14       25.91       23.91      4.89 o 
  10   6  14       39.69       53.00      6.52 o 
 -12   7  14      123.69      133.81     13.52 o 
 -11   7  14       57.97       55.35      8.58 o 
 -10   7  14       48.72       54.99      6.32 o 
  -9   7  14       90.64       89.30      6.11 o 
  -8   7  14       78.85      101.17      5.73 o 
  -6   7  14      124.74      155.10      5.53 o 
  -5   7  14       61.05       62.88      3.55 o 
  -4   7  14      120.36      115.55      4.74 o 
  -3   7  14      350.30      352.62      7.06 o 
  -2   7  14      212.42      205.18      6.05 o 
  -1   7  14      290.07      260.64      6.10 o 
   0   7  14      404.51      387.22      7.09 o 
   1   7  14      106.69      100.85      4.17 o 
   2   7  14      187.98      172.76      5.33 o 
   3   7  14       59.02       47.48      4.03 o 
   4   7  14      380.80      369.02      8.27 o 
   5   7  14      788.31      739.38     12.27 o 
   6   7  14       95.63       91.54      6.11 o 
   7   7  14      191.17      169.39      8.37 o 
   8   7  14       88.16       98.39      7.04 o 
   9   7  14       88.72      108.94     10.28 o 
  10   7  14      223.45      234.84     26.91 o 
 -11   8  14       57.68       63.14      6.67 o 
 -10   8  14      109.37       96.29      7.61 o 
  -9   8  14       34.98       30.27      4.50 o 
  -8   8  14       55.99       46.89      4.57 o 
  -7   8  14       74.03       66.89      4.82 o 
  -6   8  14       13.21       15.15      3.50 o 
  -5   8  14      366.28      330.73      8.26 o 
  -4   8  14       31.03       38.15      3.64 o 
  -3   8  14       40.80       46.97      3.68 o 
  -2   8  14        7.47        5.48      2.25 o 
  -1   8  14      337.37      290.16      9.39 o 
   0   8  14      348.18      335.01      7.38 o 
   1   8  14       91.20       80.57      4.14 o 
   2   8  14       12.67       12.13      2.62 o 
   3   8  14      351.10      317.99      7.92 o 
   4   8  14       48.93       40.86      4.85 o 
   5   8  14      272.85      262.67     10.00 o 
   6   8  14        5.01        7.66      2.70 o 
   7   8  14      118.72      113.55      9.76 o 
   8   8  14       43.97       39.19      5.27 o 
   9   8  14       40.73       25.69     14.68 o 
 -10   9  14        3.06       -0.73      3.71 o 
  -9   9  14       88.71      100.60      7.15 o 
  -8   9  14        1.93        0.51      4.11 o 
  -7   9  14       96.29      108.83      9.29 o 
  -6   9  14        2.00        2.00      2.80 o 
  -5   9  14       68.48       65.32      4.53 o 
  -4   9  14      106.97      102.96      5.30 o 
  -3   9  14      200.01      195.28      7.29 o 
  -2   9  14      822.71      788.43     12.84 o 
  -1   9  14      204.29      170.04      6.40 o 
   0   9  14      515.57      497.91     10.26 o 
   1   9  14        8.67        6.14      2.46 o 
   2   9  14       33.01       27.51      4.10 o 
   3   9  14      202.00      185.84     11.03 o 
   4   9  14       95.23       86.66      5.81 o 
   5   9  14       40.30       50.01      5.72 o 
   6   9  14       84.05       88.53      5.67 o 
   7   9  14       61.47       55.78      7.90 o 
   8   9  14       96.83       97.09     10.55 o 
  -9  10  14       77.58       89.29     18.35 o 
  -8  10  14        9.54        9.26      3.79 o 
  -7  10  14       67.22       63.63      5.44 o 
  -6  10  14       41.12       46.12      4.44 o 
  -5  10  14       30.10       19.64      3.52 o 
  -4  10  14      263.50      282.54     14.13 o 
  -3  10  14       11.59       10.49      3.11 o 
  -2  10  14        8.51        9.57      3.11 o 
  -1  10  14       40.39       29.46      3.47 o 
   0  10  14       87.95      100.61      5.56 o 
   1  10  14      345.81      321.32      8.68 o 
   2  10  14       57.27       54.05      4.79 o 
   3  10  14      364.83      345.50      9.36 o 
   4  10  14        7.82        8.56      2.88 o 
   5  10  14      336.46      354.49     10.06 o 
   6  10  14      357.99      414.37     10.61 o 
   7  10  14      205.72      234.84     26.91 o 
  -7  11  14      111.32      108.70      7.35 o 
  -6  11  14       51.28       50.33      4.59 o 
  -5  11  14      112.19      114.46      9.24 o 
  -4  11  14       48.82       50.04      6.09 o 
  -3  11  14        8.64        8.32      3.07 o 
  -2  11  14      233.90      224.71      7.84 o 
  -1  11  14       31.08       39.53      4.10 o 
   0  11  14      117.22      111.49      6.00 o 
   1  11  14      169.25      181.16      7.82 o 
   2  11  14       84.46       84.65      6.51 o 
   3  11  14       46.59       59.17      4.75 o 
   4  11  14       60.90       60.68      4.94 o 
   5  11  14        0.71        0.05      2.93 o 
  -5  12  14       37.26       45.26     15.90 o 
  -4  12  14       50.35       44.32      5.31 o 
  -3  12  14       55.92       79.38      7.27 o 
  -2  12  14       67.87       66.06      5.09 o 
  -1  12  14       23.23       14.72      3.56 o 
   0  12  14       33.49       37.67      4.29 o 
   1  12  14       38.28       32.46      4.57 o 
   2  12  14       69.63       92.96     15.90 o 
   3  12  14       19.17       13.45      9.79 o 
 -14   0  15       34.99       41.73     10.27 o 
 -13   0  15       28.48       27.21      8.52 o 
 -12   0  15        0.47       13.74      7.01 o 
 -11   0  15      105.25       88.91     15.77 o 
 -10   0  15        6.25        4.74      3.59 o 
  -9   0  15      117.38      124.00      6.87 o 
  -8   0  15        1.59        3.81      2.86 o 
  -7   0  15     2142.55     2111.00     27.06 o 
  -6   0  15      382.13      385.44     10.95 o 
  -5   0  15      209.51      203.44      6.25 o 
  -4   0  15      829.77      885.29     10.59 o 
  -3   0  15      993.83     1089.13     12.04 o 
  -2   0  15      186.31      171.11      4.03 o 
  -1   0  15       49.83       59.12      2.73 o 
   0   0  15        0.11       22.02      4.89 o 
   1   0  15      144.08      128.50      4.75 o 
   2   0  15      824.04      885.54     11.19 o 
   3   0  15      452.14      421.06      8.18 o 
   4   0  15       88.12       83.60      5.28 o 
   5   0  15     1639.76     1508.08     22.72 o 
   6   0  15        0.09        1.90      3.35 o 
   7   0  15      447.86      366.16     11.48 o 
   8   0  15       11.45        7.44      4.21 o 
   9   0  15        1.35        5.25      4.30 o 
  10   0  15        3.54       23.10      7.64 o 
  11   0  15        0.09        1.22      7.34 o 
  12   0  15       27.11       36.69     15.90 o 
 -14   1  15       34.63       26.10     13.74 o 
 -13   1  15      317.05      296.25     18.96 o 
 -12   1  15       34.96       33.49      6.08 o 
 -11   1  15      114.09      114.34      7.16 o 
 -10   1  15      168.68      156.33      6.03 o 
  -9   1  15       46.52       52.83      4.41 o 
  -8   1  15      110.36       99.33      4.31 o 
  -7   1  15      596.00      634.97      8.75 o 
  -6   1  15      400.94      374.12      7.80 o 
  -5   1  15     1614.08     1614.40     13.05 o 
  -4   1  15      886.03      971.36      8.26 o 
  -3   1  15      425.30      432.05      4.59 o 
  -2   1  15      634.04      617.28      5.75 o 
  -1   1  15      419.47      374.79      4.25 o 
   0   1  15      447.58      527.15      5.34 o 
   1   1  15      571.34      600.21      5.97 o 
   2   1  15      342.15      364.78      4.90 o 
   3   1  15       69.50       70.30      2.78 o 
   4   1  15      618.94      591.77      8.63 o 
   5   1  15      240.62      212.87      5.71 o 
   6   1  15      765.24      694.14     12.13 o 
   7   1  15     1282.91     1076.34     14.23 o 
   8   1  15      249.43      263.46      9.21 o 
   9   1  15       56.71       45.59      5.11 o 
  10   1  15       31.49       31.98      5.08 o 
  11   1  15      110.54      107.78      9.44 o 
  12   1  15       42.15       78.28     18.35 o 
 -14   2  15       26.77       28.38      6.31 o 
 -13   2  15       44.70       47.37      7.70 o 
 -12   2  15      184.55      182.65     12.15 o 
 -11   2  15       78.47       75.01      8.32 o 
 -10   2  15      213.93      200.51      7.93 o 
  -9   2  15       81.07       81.87      4.63 o 
  -8   2  15       23.42       31.64      3.18 o 
  -7   2  15     1509.73     1518.69     16.36 o 
  -6   2  15      416.19      386.48      6.28 o 
  -5   2  15      278.31      248.49      4.30 o 
  -4   2  15      294.08      307.00      4.42 o 
  -3   2  15      998.98     1010.77      8.32 o 
  -2   2  15      115.23      118.72      2.56 o 
  -1   2  15        9.19       15.12      1.12 o 
   0   2  15       60.63       72.81      2.25 o 
   1   2  15       22.66       27.98      1.65 o 
   2   2  15       96.85       93.06      3.13 o 
   3   2  15      155.84      155.56      3.64 o 
   4   2  15      349.69      348.96      6.48 o 
   5   2  15       33.24       21.56      2.79 o 
   6   2  15      347.86      318.33      8.43 o 
   7   2  15        4.98       18.67      4.01 o 
   8   2  15      102.45      121.44      6.76 o 
   9   2  15        4.45        4.46      3.69 o 
  10   2  15      404.99      439.59     12.18 o 
  11   2  15      130.31      142.38      8.63 o 
  12   2  15      309.12      384.25     48.31 o 
 -14   3  15       18.35       13.79      6.57 o 
 -13   3  15      115.05      122.70     11.05 o 
 -12   3  15        9.70        6.54      5.56 o 
 -11   3  15       13.36       11.42      6.15 o 
 -10   3  15      394.13      390.48     11.50 o 
  -8   3  15      265.32      255.33      8.30 o 
  -7   3  15      318.28      308.72      6.55 o 
  -6   3  15      108.80      106.08      4.59 o 
  -5   3  15      121.11      144.16      5.13 o 
  -4   3  15      883.44      911.33     10.80 o 
  -3   3  15       88.14       96.74      3.26 o 
  -2   3  15      369.86      385.19      5.30 o 
  -1   3  15      637.92      643.08      8.01 o 
   0   3  15       78.79      138.19      3.68 o 
   1   3  15      175.05      185.41      3.55 o 
   2   3  15        4.01        8.59      1.50 o 
   3   3  15     1017.12     1017.32     12.81 o 
   4   3  15     1112.22     1069.23     12.54 o 
   5   3  15     1795.67     1742.09     21.16 o 
   6   3  15      669.32      610.27     11.81 o 
   7   3  15      718.62      691.72     16.13 o 
   8   3  15       44.03       52.90      5.69 o 
   9   3  15       83.02       91.62      8.84 o 
  10   3  15       61.13       64.13      7.51 o 
  11   3  15       21.37       13.79      4.49 o 
 -13   4  15       17.09       22.92      6.82 o 
 -12   4  15      395.05      398.98     15.63 o 
 -11   4  15      147.03      139.50     10.24 o 
 -10   4  15        4.35       -3.65      4.84 o 
  -9   4  15      271.62      262.28     12.36 o 
  -8   4  15       66.25       62.79      3.94 o 
  -7   4  15     1997.13     1950.76     18.81 o 
  -6   4  15      242.63      233.38      5.39 o 
  -5   4  15     1401.29     1356.19     15.08 o 
  -4   4  15      436.27      424.54      6.59 o 
  -3   4  15      548.37      540.74      7.39 o 
  -2   4  15       30.87       38.90      2.10 o 
  -1   4  15      670.17      667.27      7.65 o 
   0   4  15      571.73      518.29      6.62 o 
   1   4  15       40.90       51.00      2.86 o 
   2   4  15      156.72      144.63      4.63 o 
   3   4  15       26.21       28.42      2.85 o 
   4   4  15     1461.66     1431.92     16.71 o 
   5   4  15      319.86      328.82      9.77 o 
   6   4  15      108.82       80.15      5.80 o 
   7   4  15       77.79       84.22      6.36 o 
   8   4  15       21.36       17.69      5.19 o 
   9   4  15        3.89        5.88      3.90 o 
  10   4  15       11.95        8.10      3.94 o 
  11   4  15      119.58      135.58     13.77 o 
 -13   5  15       45.59       62.64      8.63 o 
 -12   5  15       96.52      100.90     13.12 o 
 -11   5  15       15.46       12.16      5.46 o 
 -10   5  15       86.55       85.54      8.44 o 
  -9   5  15        9.57        8.25      3.89 o 
  -8   5  15      400.92      381.71      9.89 o 
  -7   5  15       98.49       96.52      4.30 o 
  -6   5  15      306.01      299.88      6.10 o 
  -5   5  15       60.20       63.78      3.44 o 
  -4   5  15        0.35       -1.43      1.55 o 
  -3   5  15       30.15       21.25      2.13 o 
  -2   5  15      275.11      281.65      7.92 o 
  -1   5  15      321.89      302.00      5.55 o 
   0   5  15      128.91      127.92      4.82 o 
   1   5  15      212.78      206.11      4.85 o 
   2   5  15       58.16       66.14      3.48 o 
   3   5  15     2617.89     2524.48     24.79 o 
   4   5  15     1249.14     1216.93     15.57 o 
   5   5  15      573.88      498.23      9.62 o 
   6   5  15        5.43        5.53      3.28 o 
   7   5  15       56.46       68.77      5.96 o 
   8   5  15        3.74        7.79      4.10 o 
   9   5  15       32.20       31.35      5.06 o 
  10   5  15      157.38      171.28     12.59 o 
 -12   6  15      225.47      238.50     13.31 o 
 -11   6  15      184.79      185.89     11.53 o 
 -10   6  15       57.31       53.39      7.12 o 
  -9   6  15       11.94       14.38      3.97 o 
  -8   6  15      181.02      189.12      9.74 o 
  -7   6  15      189.78      211.96      7.07 o 
  -6   6  15      285.19      303.73      6.50 o 
  -5   6  15      931.05      915.65     12.42 o 
  -4   6  15      133.85      130.02      4.38 o 
  -3   6  15       96.54       78.59      3.83 o 
  -2   6  15       75.07       79.50      3.84 o 
  -1   6  15      725.07      684.68      9.18 o 
   0   6  15      418.49      438.52      7.69 o 
   1   6  15      125.74      126.18      4.84 o 
   2   6  15       90.67       84.08      3.81 o 
   3   6  15      364.85      366.99      8.92 o 
   4   6  15     2429.62     2300.20     24.32 o 
   5   6  15      240.44      231.66      8.37 o 
   6   6  15       28.34       31.90      4.54 o 
   7   6  15       47.27       52.25      5.76 o 
   8   6  15       77.54       77.75      6.86 o 
   9   6  15       21.99       31.44      5.35 o 
  10   6  15       28.12       23.47      5.89 o 
 -12   7  15      271.17      308.29     20.79 o 
 -11   7  15      129.55      130.00     11.04 o 
 -10   7  15       85.53       69.10      7.55 o 
  -9   7  15       82.44       83.89      6.16 o 
  -8   7  15       32.18       29.11      3.77 o 
  -7   7  15      238.72      250.45      7.77 o 
  -6   7  15       96.91      106.17      5.35 o 
  -5   7  15      367.43      337.67      8.09 o 
  -4   7  15       39.60       32.51      2.89 o 
  -3   7  15      287.78      261.57      6.44 o 
  -2   7  15      436.10      406.83      7.64 o 
  -1   7  15      604.35      572.59      9.32 o 
   0   7  15       95.50       91.41      4.13 o 
   1   7  15      212.23      207.23      5.81 o 
   2   7  15     1081.62     1006.25     13.70 o 
   3   7  15      376.26      361.41      8.12 o 
   4   7  15      331.94      306.55      7.89 o 
   5   7  15       41.13       28.89      3.80 o 
   6   7  15       58.24       46.50      5.38 o 
   7   7  15       41.13       44.85      5.16 o 
   8   7  15       37.20       42.86      8.92 o 
   9   7  15      110.59      138.44      8.95 o 
 -11   8  15      281.51      333.26     25.07 o 
 -10   8  15      195.74      223.84     10.52 o 
  -9   8  15       71.28       70.73      5.77 o 
  -8   8  15       56.10       58.99      4.91 o 
  -7   8  15      289.93      282.24      9.86 o 
  -6   8  15      131.72      138.93      6.49 o 
  -5   8  15       46.43       39.41      4.47 o 
  -4   8  15       15.12       23.99      5.36 o 
  -3   8  15        3.12        4.23      2.33 o 
  -2   8  15       30.46       31.55      3.38 o 
  -1   8  15      218.41      199.00      6.77 o 
   0   8  15       35.06       24.87      3.09 o 
   1   8  15       21.69       18.83      2.67 o 
   2   8  15       62.84       52.33      4.79 o 
   3   8  15      571.21      537.74     10.31 o 
   4   8  15      192.01      194.18      8.83 o 
   5   8  15      414.67      398.30      9.45 o 
   6   8  15      365.40      403.34     13.43 o 
   7   8  15       32.71       19.91      4.61 o 
   8   8  15      115.68      123.47     11.14 o 
   9   8  15       25.21       23.24     13.45 o 
 -10   9  15       30.49       23.85      8.65 o 
  -9   9  15       74.67       71.36      6.34 o 
  -8   9  15        4.03        8.14      3.60 o 
  -7   9  15       50.22       35.14      4.40 o 
  -6   9  15      301.65      323.01      9.28 o 
  -5   9  15        7.07        2.87      2.63 o 
  -4   9  15      105.41      103.14      5.28 o 
  -3   9  15      114.50      122.65      5.86 o 
  -2   9  15      136.09      130.08      6.20 o 
  -1   9  15      265.27      243.98      9.20 o 
   0   9  15      638.62      616.61     11.50 o 
   1   9  15      130.33      126.07      5.62 o 
   2   9  15      390.80      363.06      8.66 o 
   3   9  15      304.65      270.19      8.56 o 
   4   9  15       99.32      114.53      6.17 o 
   5   9  15       22.15       26.18      3.79 o 
   6   9  15      163.84      178.93     10.92 o 
   7   9  15       94.44      100.30      7.32 o 
  -9  10  15       83.79       56.26     15.90 o 
  -8  10  15       29.04       31.45      4.49 o 
  -7  10  15       37.81       30.45      4.07 o 
  -6  10  15       84.44       98.32      6.19 o 
  -5  10  15       77.55       75.18      5.20 o 
  -4  10  15       64.26       73.27      5.12 o 
  -3  10  15        3.91        0.96      2.62 o 
  -2  10  15       25.69       26.40      3.61 o 
  -1  10  15       32.74       32.88      3.90 o 
   0  10  15        3.74        1.93      2.91 o 
   1  10  15       57.90       61.18      5.19 o 
   2  10  15       10.09        5.39      3.86 o 
   3  10  15       60.07       50.38      4.64 o 
   4  10  15       22.68       17.79      3.59 o 
   5  10  15        9.82        7.99      3.35 o 
   6  10  15       25.49       29.81      4.35 o 
  -7  11  15      244.16      268.80     15.50 o 
  -6  11  15      265.17      285.10      9.48 o 
  -5  11  15       10.23       13.36      3.19 o 
  -4  11  15        1.80       -3.04      2.99 o 
  -3  11  15      119.51      117.04      6.32 o 
  -2  11  15      198.17      206.89      8.87 o 
  -1  11  15       70.83       51.76      4.64 o 
   0  11  15      197.61      199.86     13.04 o 
   1  11  15       66.82       72.80      5.60 o 
   2  11  15       31.87       30.69      4.66 o 
   3  11  15       27.67       28.37      4.79 o 
   4  11  15       31.07       31.09      4.01 o 
   5  11  15      269.57      299.95     14.44 o 
  -4  12  15      100.13      132.10     18.35 o 
  -3  12  15       13.67       10.09      7.34 o 
  -2  12  15       55.23       51.55     11.01 o 
  -1  12  15       74.52       84.52      9.18 o 
   0  12  15       50.70       68.20     12.84 o 
   1  12  15       87.77       90.51     15.90 o 
   2  12  15      116.99      127.21     18.35 o 
 -14   0  16       23.50       17.18      8.52 o 
 -13   0  16       42.54       44.54      9.40 o 
 -12   0  16      240.86      237.77     15.98 o 
 -11   0  16      150.05      158.41     10.55 o 
 -10   0  16       71.59       54.61      6.80 o 
  -9   0  16      143.92      149.38      9.53 o 
  -8   0  16     1640.92     1661.28     23.69 o 
  -7   0  16       52.15       58.79      4.56 o 
  -6   0  16      211.52      228.66      7.01 o 
  -5   0  16     1040.08     1072.81     15.72 o 
  -4   0  16     1928.72     1891.04     18.54 o 
  -3   0  16        8.96       28.15      2.25 o 
  -2   0  16       80.70       80.30      3.65 o 
  -1   0  16     1256.64     1242.93     13.43 o 
   0   0  16     1268.62     1291.86     14.02 o 
   1   0  16       80.31       57.21      3.06 o 
   2   0  16      411.12      411.43     11.12 o 
   3   0  16      529.47      574.20     10.05 o 
   4   0  16     1133.60     1212.77     19.20 o 
   5   0  16      227.26      198.41      8.09 o 
   6   0  16      260.78      188.58      8.53 o 
   7   0  16       70.55       72.20      6.31 o 
   8   0  16      145.57      123.35      9.00 o 
   9   0  16       14.26       19.57      8.56 o 
  10   0  16      201.91      188.99     16.43 o 
  11   0  16      115.52      142.02     18.35 o 
 -14   1  16      120.74      120.09     11.25 o 
 -13   1  16        4.40       13.26      6.09 o 
 -12   1  16       29.36       27.70      6.18 o 
 -11   1  16       35.32       34.29      4.79 o 
 -10   1  16      140.69      135.28      7.51 o 
  -9   1  16      465.41      460.88      8.70 o 
  -8   1  16     1947.51     1873.23     21.32 o 
  -7   1  16      428.71      418.05      7.22 o 
  -6   1  16      254.90      288.63      5.50 o 
  -5   1  16       27.17       14.78      1.72 o 
  -4   1  16      318.89      383.83      5.85 o 
  -3   1  16      176.11      172.99      3.75 o 
  -2   1  16      109.05      129.60      2.86 o 
  -1   1  16     1886.41     1965.39     13.41 o 
   0   1  16     1531.29     1559.26     11.39 o 
   1   1  16       87.73       98.94      2.77 o 
   2   1  16      980.36      873.43      8.53 o 
   3   1  16      408.53      414.75      5.90 o 
   4   1  16      286.63      265.14      5.91 o 
   5   1  16      924.86      889.64     11.74 o 
   6   1  16        6.60        4.66      2.40 o 
   7   1  16      111.04      105.54      6.17 o 
   8   1  16       45.17       36.28      4.57 o 
   9   1  16      132.36      140.19      7.88 o 
  10   1  16       12.11       18.41      4.64 o 
  11   1  16       69.57       75.38      8.36 o 
 -14   2  16       61.15       75.21     17.73 o 
 -13   2  16       14.66       14.35      5.86 o 
 -12   2  16       30.37       28.55      6.43 o 
 -11   2  16      106.47       86.36      8.58 o 
 -10   2  16      134.32      125.20     10.72 o 
  -9   2  16      389.83      369.77      8.46 o 
  -8   2  16     2418.76     2250.03     24.12 o 
  -7   2  16      134.95      117.91      7.20 o 
  -6   2  16      460.91      417.11      7.49 o 
  -5   2  16     1245.27     1323.96     13.17 o 
  -4   2  16      869.28      863.59     10.34 o 
  -3   2  16      132.08      133.82      2.82 o 
  -2   2  16      745.71      732.24      7.19 o 
  -1   2  16       94.58      105.60      3.26 o 
   0   2  16       75.74       66.74      2.68 o 
   1   2  16      178.38      194.27      3.76 o 
   2   2  16      378.98      368.50      6.01 o 
   3   2  16      435.84      408.17      6.37 o 
   4   2  16      764.69      711.45      9.63 o 
   5   2  16      326.70      304.25      7.82 o 
   6   2  16      308.35      288.44      8.05 o 
   7   2  16      201.38      127.34      6.59 o 
   8   2  16        1.70        1.87      3.05 o 
   9   2  16       26.41       21.17      4.39 o 
  10   2  16       24.89       26.73      4.82 o 
  11   2  16      505.29      548.06     14.21 o 
 -14   3  16      252.03      255.70     22.79 o 
 -13   3  16       83.61       90.68      9.63 o 
 -12   3  16       18.42        5.11      5.70 o 
 -11   3  16       94.51      110.43     10.17 o 
 -10   3  16       28.60       33.93      5.06 o 
  -9   3  16      392.67      397.76      9.75 o 
  -8   3  16      307.40      313.60      9.59 o 
  -7   3  16      618.67      626.68     10.36 o 
  -6   3  16      293.74      278.37      7.92 o 
  -5   3  16      699.97      727.38      9.10 o 
  -4   3  16      331.25      302.17      7.34 o 
  -3   3  16      141.88      170.37      4.54 o 
  -2   3  16      188.99      205.09      4.60 o 
  -1   3  16      746.45      717.37      8.34 o 
   0   3  16      520.23      531.32      6.70 o 
   1   3  16      259.37      237.59      4.52 o 
   2   3  16      245.50      225.07      4.28 o 
   3   3  16      147.49      149.24      5.15 o 
   4   3  16      582.18      529.71     10.06 o 
   5   3  16      408.17      392.49     10.05 o 
   6   3  16      580.39      549.98     12.37 o 
   7   3  16       49.59       54.44      5.48 o 
   8   3  16       45.12       56.52      5.75 o 
   9   3  16       41.81       42.58      5.40 o 
  10   3  16      295.57      336.21     11.65 o 
  11   3  16       63.24       68.41      6.74 o 
 -13   4  16       28.39       24.85      5.69 o 
 -12   4  16       38.37       48.34      7.91 o 
 -11   4  16        1.22        8.02      5.56 o 
 -10   4  16      139.31      105.16      8.63 o 
  -9   4  16      175.40      170.72      8.40 o 
  -8   4  16      633.42      777.50     15.57 o 
  -7   4  16      885.46      810.95     12.06 o 
  -6   4  16      482.45      475.12      7.64 o 
  -5   4  16      185.91      179.60      6.01 o 
  -4   4  16      204.00      234.50      5.06 o 
  -3   4  16      240.97      243.46      5.02 o 
  -2   4  16       81.23       82.11      3.21 o 
  -1   4  16      300.10      265.46      4.87 o 
   0   4  16      276.34      290.74      5.07 o 
   1   4  16      569.90      576.62      8.13 o 
   2   4  16      341.80      348.68      7.52 o 
   3   4  16      380.07      339.50      7.11 o 
   4   4  16      366.22      343.88      7.58 o 
   5   4  16      193.19      222.38      8.22 o 
   6   4  16      241.33      216.23      8.85 o 
   7   4  16       30.14       37.53      4.67 o 
   8   4  16       11.41       10.84      3.90 o 
   9   4  16       30.11       32.11      5.53 o 
  10   4  16       64.53       84.15     12.45 o 
  11   4  16      231.56      252.17     15.29 o 
 -13   5  16      189.61      225.87     16.16 o 
 -12   5  16       28.72       22.73      6.74 o 
 -11   5  16        0.48        2.24      5.18 o 
 -10   5  16       79.82       66.36      7.55 o 
  -9   5  16      143.77      141.33      8.03 o 
  -8   5  16     1158.10     1124.50     17.63 o 
  -7   5  16      293.78      308.27      6.60 o 
  -6   5  16       18.21       25.45      2.61 o 
  -5   5  16      387.43      386.16      7.33 o 
  -4   5  16      303.82      296.68      5.69 o 
  -3   5  16       61.16       74.11      3.27 o 
  -2   5  16      453.66      395.02      6.47 o 
  -1   5  16     1483.93     1333.08     13.65 o 
   0   5  16      145.60      127.94      4.28 o 
   1   5  16       33.46       33.70      2.73 o 
   2   5  16      946.99      896.37     12.23 o 
   3   5  16      353.24      332.25      7.46 o 
   4   5  16       71.04       68.68      4.34 o 
   5   5  16      170.69      188.65      7.97 o 
   6   5  16        3.26        2.54      4.05 o 
   7   5  16       38.55       40.74      5.07 o 
   8   5  16        3.60        1.98      3.59 o 
   9   5  16       35.17       45.60      9.89 o 
  10   5  16       32.21       24.86      5.24 o 
 -12   6  16       17.40       14.83      6.08 o 
 -11   6  16       47.24       45.57     10.16 o 
 -10   6  16      183.03      193.66     11.16 o 
  -9   6  16       17.99       13.19      4.04 o 
  -8   6  16        6.13        1.81      3.25 o 
  -7   6  16      320.97      285.94     10.87 o 
  -6   6  16      133.89      141.33      5.45 o 
  -5   6  16      466.17      443.38      9.59 o 
  -4   6  16      343.51      336.76      6.41 o 
  -3   6  16      180.85      170.23      5.22 o 
  -2   6  16       10.83       15.26      2.28 o 
  -1   6  16      282.12      256.71      6.01 o 
   0   6  16      256.28      227.35      5.85 o 
   1   6  16      128.74      113.18      4.97 o 
   2   6  16      202.53      230.54      6.36 o 
   3   6  16        8.67        7.24      2.53 o 
   4   6  16      294.01      273.30      7.68 o 
   5   6  16       67.74       71.85      4.86 o 
   6   6  16        1.29        3.97      3.59 o 
   7   6  16       50.30       60.84      6.09 o 
   8   6  16       20.62       18.76      4.68 o 
   9   6  16        8.89        6.19      4.52 o 
  10   6  16      200.40      215.27     25.69 o 
 -12   7  16      185.29      221.42     19.57 o 
 -11   7  16      133.19      124.73      8.78 o 
 -10   7  16       54.60       59.78      7.55 o 
  -9   7  16      229.01      235.10     11.10 o 
  -8   7  16      110.61       91.27      6.00 o 
  -7   7  16      101.23       86.90      5.37 o 
  -6   7  16        0.33        1.98      2.23 o 
  -5   7  16       33.27       24.44      3.21 o 
  -4   7  16       57.49       59.99      4.18 o 
  -3   7  16       81.76       75.99      4.49 o 
  -2   7  16       55.75       59.37      3.79 o 
  -1   7  16     1388.99     1273.31     15.21 o 
   0   7  16       65.91       57.35      3.47 o 
   1   7  16      213.10      215.99      6.66 o 
   2   7  16      686.30      672.41     11.10 o 
   3   7  16      573.31      537.44     10.18 o 
   4   7  16       11.39       12.01      2.93 o 
   5   7  16       34.71       34.41      3.77 o 
   6   7  16        5.92        3.67      3.54 o 
   7   7  16       67.28       83.47      7.55 o 
   8   7  16       38.14       36.73      5.30 o 
   9   7  16      133.59      130.69     23.85 o 
 -11   8  16      111.98      112.57     13.45 o 
 -10   8  16      173.43      185.07     13.25 o 
  -9   8  16      134.76      145.38      7.63 o 
  -8   8  16        9.32       41.84      5.32 o 
  -7   8  16       45.00       39.17      4.77 o 
  -6   8  16       13.84       17.74      3.19 o 
  -5   8  16       66.44       64.98      4.53 o 
  -4   8  16       66.37       76.90      4.80 o 
  -3   8  16      101.78       93.75      5.50 o 
  -2   8  16       76.63       68.41      4.68 o 
  -1   8  16     1104.62     1035.30     15.02 o 
   0   8  16       14.73       20.36      3.16 o 
   1   8  16      252.03      248.93      6.93 o 
   2   8  16      145.27      169.80      6.21 o 
   3   8  16       38.37       41.46      3.89 o 
   4   8  16       39.27       42.98      5.93 o 
   5   8  16      110.79      123.49      6.17 o 
   6   8  16       91.87       95.76      6.90 o 
   7   8  16        9.31       11.94      3.82 o 
   8   8  16       80.52       95.01      7.64 o 
 -10   9  16       81.12       64.83     15.90 o 
  -9   9  16       95.13      108.96      7.79 o 
  -8   9  16       13.93       14.66      3.79 o 
  -7   9  16      147.36      155.39      8.32 o 
  -6   9  16       26.95       27.86      4.07 o 
  -5   9  16      139.50      138.23      6.06 o 
  -4   9  16      192.08      186.36      6.78 o 
  -3   9  16       45.68       47.65      4.65 o 
  -2   9  16       56.15       50.58      4.47 o 
  -1   9  16      383.54      357.64      8.88 o 
   0   9  16       47.99       55.43      4.58 o 
   1   9  16       81.60       77.95      5.40 o 
   2   9  16      350.61      321.64      9.84 o 
   3   9  16       34.26       37.20      4.18 o 
   4   9  16      112.21      118.12     11.08 o 
   5   9  16       71.13       62.84      4.90 o 
   6   9  16       23.93       29.78      4.68 o 
   7   9  16       39.67       37.12      6.86 o 
  -9  10  16       15.75        8.56      8.56 o 
  -8  10  16       83.45       86.48      7.67 o 
  -7  10  16       64.50       54.59      5.79 o 
  -6  10  16       47.06       50.40      5.65 o 
  -5  10  16       12.12       13.52      3.45 o 
  -4  10  16       13.98       12.60      3.27 o 
  -3  10  16      327.16      329.73      8.89 o 
  -2  10  16       43.85       34.97      4.09 o 
  -1  10  16       95.63       95.30      5.88 o 
   0  10  16        7.01        4.74      3.56 o 
   1  10  16       89.08       83.80      6.25 o 
   2  10  16       14.44       13.11      5.91 o 
   3  10  16       84.31       88.48      5.79 o 
   4  10  16       34.21       23.44      4.95 o 
   5  10  16       54.73       62.54      5.15 o 
   6  10  16      245.58      239.73     26.91 o 
  -7  11  16       25.71       31.77      8.52 o 
  -6  11  16       29.97       33.23      4.60 o 
  -5  11  16       54.56       55.19      7.11 o 
  -4  11  16       22.58       15.97      4.46 o 
  -3  11  16       43.54       34.69      5.13 o 
  -2  11  16        3.48        2.41      3.19 o 
  -1  11  16      108.69       89.16      5.95 o 
   0  11  16       97.32       84.55      5.71 o 
   1  11  16       23.13       23.14      4.24 o 
   2  11  16       40.59       66.97      5.89 o 
   3  11  16       65.13       59.64      5.47 o 
   4  11  16       18.31       32.44      7.55 o 
  -2  12  16       47.91       62.26      9.92 o 
  -1  12  16       87.74       90.62     11.65 o 
   0  12  16       55.01       58.71     13.45 o 
 -14   0  17       11.52        9.17      8.65 o 
 -13   0  17       63.52       73.19     11.14 o 
 -12   0  17       14.49       19.23      7.22 o 
 -11   0  17        1.79        0.00      5.87 o 
 -10   0  17      412.72      405.07     13.38 o 
  -9   0  17      184.75      184.41      8.24 o 
  -8   0  17        5.84        7.17      3.32 o 
  -7   0  17       18.62       24.64      3.67 o 
  -6   0  17       26.16       33.20      3.80 o 
  -5   0  17     2119.30     2138.74     25.96 o 
  -4   0  17       91.76      104.81      3.94 o 
  -3   0  17       12.54       22.39      2.06 o 
  -2   0  17     1022.81      958.42     11.28 o 
  -1   0  17     1821.13     1744.81     17.61 o 
   0   0  17        2.91       19.84      3.24 o 
   1   0  17      736.81      745.15     11.20 o 
   2   0  17      348.12      371.85      7.82 o 
   3   0  17      114.93      104.97      4.89 o 
   4   0  17        4.55        8.56      3.06 o 
   5   0  17     2285.27     2158.97     29.75 o 
   6   0  17     1614.32     1325.87     27.36 o 
   7   0  17       20.19       13.69      4.21 o 
   8   0  17       40.00       26.27      5.40 o 
   9   0  17      114.68       91.56     11.14 o 
  10   0  17       59.56       54.95     10.27 o 
  11   0  17       27.26       29.97      8.65 o 
 -14   1  17       20.10       17.05      7.28 o 
 -13   1  17        0.34       -6.87      5.19 o 
 -12   1  17       45.15       28.92      6.80 o 
 -11   1  17      212.06      231.40     10.21 o 
 -10   1  17       77.88       82.60      5.87 o 
  -9   1  17      381.68      376.57      8.73 o 
  -8   1  17     1601.94     1559.48     18.84 o 
  -7   1  17     1094.81     1044.03     11.93 o 
  -6   1  17      115.42      110.79      6.12 o 
  -5   1  17     1440.04     1365.67     13.32 o 
  -4   1  17      873.40      853.06      8.39 o 
  -3   1  17      447.86      411.56      5.33 o 
  -2   1  17      177.52      173.18      3.56 o 
  -1   1  17       71.49       74.56      2.25 o 
   0   1  17      425.42      461.26      5.55 o 
   1   1  17      394.01      393.23      5.24 o 
   2   1  17      988.61     1030.66     10.00 o 
   3   1  17       53.28       51.26      3.84 o 
   4   1  17      572.14      516.25      8.34 o 
   5   1  17      567.68      541.67     10.10 o 
   6   1  17      199.44      172.87      6.44 o 
   7   1  17      291.36      236.08      8.46 o 
   8   1  17       25.88       32.78      4.42 o 
   9   1  17       39.92       32.36      4.84 o 
  10   1  17       24.64       24.49      5.79 o 
  11   1  17      142.60      174.32     11.91 o 
 -14   2  17       17.01       27.00      8.91 o 
 -13   2  17       83.34       81.98      9.34 o 
 -12   2  17       28.22       22.93      6.80 o 
 -11   2  17      141.49      128.35     11.22 o 
 -10   2  17       71.33       59.55      9.29 o 
  -9   2  17       30.75       31.05      4.02 o 
  -8   2  17      745.60      701.82     11.62 o 
  -7   2  17      257.59      281.54      6.96 o 
  -6   2  17      549.22      581.66      9.61 o 
  -5   2  17     2466.10     2433.77     20.69 o 
  -4   2  17      310.53      300.94      6.30 o 
  -3   2  17      197.67      192.08      4.21 o 
  -2   2  17       14.33       13.13      1.32 o 
  -1   2  17     1887.59     1867.82     14.39 o 
   0   2  17      536.46      529.73      7.88 o 
   1   2  17      537.03      547.38      6.60 o 
   2   2  17      280.10      262.21      5.01 o 
   3   2  17      761.84      764.53      9.86 o 
   4   2  17      544.54      525.71      9.04 o 
   5   2  17       12.44        9.53      2.71 o 
   6   2  17      443.17      414.59      9.75 o 
   7   2  17        9.95       12.16      3.97 o 
   8   2  17       31.90       24.29      4.55 o 
   9   2  17        8.80       14.17      4.60 o 
  10   2  17       85.12       90.81      7.13 o 
  11   2  17       30.08       38.05      6.89 o 
 -14   3  17       16.61        2.45      7.34 o 
 -13   3  17        5.12        4.56      5.70 o 
 -12   3  17       79.97       81.01      9.13 o 
 -11   3  17       31.44       18.12      6.28 o 
 -10   3  17      118.53       99.02      7.13 o 
  -9   3  17      283.99      267.66      8.40 o 
  -8   3  17      387.94      346.59     12.15 o 
  -7   3  17       76.56       85.12      4.69 o 
  -6   3  17      142.92      132.50      4.34 o 
  -5   3  17      122.23      132.35      4.25 o 
  -4   3  17      124.47      123.02      3.86 o 
  -3   3  17      614.30      595.09      7.83 o 
  -2   3  17      637.68      638.26      7.51 o 
  -1   3  17      675.48      709.07      8.14 o 
   0   3  17      410.22      439.74      6.61 o 
   1   3  17      276.13      280.84      5.10 o 
   2   3  17     3121.48     3050.01     23.71 o 
   3   3  17      186.24      183.30      6.25 o 
   4   3  17      709.76      725.10     12.05 o 
   5   3  17      764.83      745.16     14.23 o 
   6   3  17      303.37      274.60      9.48 o 
   7   3  17       72.00       72.80      6.20 o 
   8   3  17       18.91       19.48      4.44 o 
   9   3  17       93.00       92.76      7.45 o 
  10   3  17       41.11       40.87      5.67 o 
  11   3  17      116.99      107.63     11.16 o 
 -13   4  17       28.41       13.86      5.28 o 
 -12   4  17       24.67       18.24      6.08 o 
 -11   4  17      148.24      122.41      9.89 o 
 -10   4  17       56.95       45.55      5.69 o 
  -9   4  17      192.09      206.23      7.74 o 
  -8   4  17      234.69      227.39      6.86 o 
  -7   4  17      473.23      452.35      8.39 o 
  -6   4  17       53.35       52.09      3.22 o 
  -5   4  17      124.90      133.74      4.64 o 
  -4   4  17      269.19      259.96      5.41 o 
  -3   4  17      318.83      342.79      5.93 o 
  -2   4  17      186.75      173.78      4.31 o 
  -1   4  17      241.34      217.17      4.45 o 
   0   4  17       25.70       25.15      2.07 o 
   1   4  17       66.99       64.21      3.52 o 
   2   4  17     2026.63     2001.62     18.90 o 
   3   4  17     1390.15     1339.49     16.02 o 
   4   4  17     2831.42     2707.41     29.06 o 
   5   4  17      201.20      182.91     10.45 o 
   6   4  17       50.61       49.87      5.35 o 
   7   4  17        4.55        3.38      3.48 o 
   8   4  17        3.29        0.34      4.49 o 
   9   4  17       39.77       54.40      5.94 o 
  10   4  17      117.11      125.46      8.75 o 
 -13   5  17       51.67       53.82     12.23 o 
 -12   5  17      111.44      103.50      9.89 o 
 -11   5  17      128.10      127.52     15.06 o 
 -10   5  17        8.44       11.19      5.43 o 
  -9   5  17      299.44      291.04     10.12 o 
  -8   5  17       26.08       42.86      4.96 o 
  -7   5  17       96.56       99.10      4.91 o 
  -6   5  17      265.42      253.55      6.26 o 
  -5   5  17      594.06      570.55      8.42 o 
  -4   5  17      269.76      245.97      5.42 o 
  -3   5  17       42.51       38.73      2.68 o 
  -2   5  17     2003.68     1882.13     19.27 o 
  -1   5  17      168.13      166.91      4.99 o 
   0   5  17        6.68        3.96      1.63 o 
   1   5  17       70.27       52.71      3.24 o 
   2   5  17      643.17      626.88      9.32 o 
   3   5  17      223.27      217.79      9.13 o 
   4   5  17      241.17      226.23      7.99 o 
   5   5  17       24.77       24.94      4.23 o 
   6   5  17      114.34      110.40      7.00 o 
   7   5  17       12.35       17.92      4.23 o 
   8   5  17       25.96       29.89      5.28 o 
   9   5  17      101.12      116.62      8.48 o 
  10   5  17        7.57        9.25      6.15 o 
 -12   6  17       26.01       19.75      5.25 o 
 -11   6  17      110.81      121.23     14.38 o 
 -10   6  17       91.03       87.66      8.28 o 
  -9   6  17       12.30       10.23      4.23 o 
  -8   6  17      244.81      232.91      8.51 o 
  -7   6  17      121.67      107.58      5.23 o 
  -6   6  17       67.37       76.11      4.82 o 
  -5   6  17        7.38        7.33      2.17 o 
  -4   6  17       60.80       55.71      3.32 o 
  -3   6  17       20.92       26.41      2.79 o 
  -2   6  17     1462.83     1339.39     15.47 o 
  -1   6  17       20.18       20.05      2.68 o 
   0   6  17       51.80       54.05      3.27 o 
   1   6  17     1163.49     1123.09     13.37 o 
   2   6  17      115.78      131.02      5.33 o 
   3   6  17      128.04      124.96      5.86 o 
   4   6  17      472.48      448.88     10.63 o 
   5   6  17       43.52       48.68      5.02 o 
   6   6  17       96.79       85.96      6.55 o 
   7   6  17       33.79       38.67      7.63 o 
   8   6  17      102.49      104.08      7.74 o 
   9   6  17       63.81       63.92      6.61 o 
 -12   7  17        4.19      -11.01      8.56 o 
 -11   7  17      168.71      178.66     10.19 o 
 -10   7  17       44.68       49.13      7.20 o 
  -9   7  17       13.12       13.86      4.19 o 
  -8   7  17       11.12       10.58      3.71 o 
  -7   7  17       13.75       10.66      3.65 o 
  -6   7  17      112.93       95.56      5.57 o 
  -5   7  17      263.54      250.68      7.46 o 
  -4   7  17      504.00      487.98      9.69 o 
  -3   7  17      355.90      357.69      7.48 o 
  -2   7  17      402.01      390.36      9.76 o 
  -1   7  17      559.73      487.25      8.80 o 
   0   7  17       82.06       64.42      4.08 o 
   1   7  17      121.23      125.71      5.72 o 
   2   7  17     1112.13     1056.27     14.60 o 
   3   7  17      153.84      140.57      6.06 o 
   4   7  17      149.95      141.44      6.27 o 
   5   7  17        0.58       -1.39      2.80 o 
   6   7  17       13.34       20.88      6.12 o 
   7   7  17      122.14      110.99      8.35 o 
   8   7  17       47.81       52.15      6.93 o 
 -11   8  17      172.25      180.93     33.02 o 
 -10   8  17       18.11       19.99      6.00 o 
  -9   8  17        2.94        1.90      3.28 o 
  -8   8  17      141.61      147.65     10.24 o 
  -7   8  17       28.42       27.44      3.95 o 
  -6   8  17      192.00      186.80      7.18 o 
  -5   8  17      104.10       97.07      5.40 o 
  -4   8  17      268.09      245.99      7.59 o 
  -3   8  17       67.75       66.37      4.46 o 
  -2   8  17      198.23      195.67      7.29 o 
  -1   8  17      151.67      133.50      5.54 o 
   0   8  17       88.73      105.64      5.20 o 
   1   8  17       70.93       74.81      4.84 o 
   2   8  17      402.74      412.68      9.75 o 
   3   8  17       81.57       66.96      4.69 o 
   4   8  17      159.39      161.92      6.67 o 
   5   8  17       16.85       20.07      3.53 o 
   6   8  17       22.01       15.16      3.87 o 
   7   8  17       28.51       24.46      4.41 o 
   8   8  17      167.03      180.03     17.23 o 
 -10   9  17        5.83        4.89      8.56 o 
  -9   9  17       77.07       88.54      8.15 o 
  -8   9  17       46.02       63.34      6.95 o 
  -7   9  17        1.17       -3.07      3.07 o 
  -6   9  17       96.32       89.65      6.13 o 
  -5   9  17       38.99       36.27      3.85 o 
  -4   9  17       58.52       55.60      4.46 o 
  -3   9  17       53.29       58.51      4.65 o 
  -2   9  17       30.77       22.27      3.79 o 
  -1   9  17      144.47      142.86      6.47 o 
   0   9  17      322.91      316.04      8.58 o 
   1   9  17        6.40       10.28      3.35 o 
   2   9  17      165.73      150.99      7.51 o 
   3   9  17       48.02       33.97      4.27 o 
   4   9  17        0.94       -1.17      2.53 o 
   5   9  17       51.10       56.15      5.01 o 
   6   9  17        9.02       -0.66      5.32 o 
   7   9  17       45.88       59.93     13.45 o 
  -8  10  17       36.86       44.49      7.70 o 
  -7  10  17       50.90       58.88      5.01 o 
  -6  10  17       11.60       11.37      3.48 o 
  -5  10  17       21.30       12.67      3.56 o 
  -4  10  17       72.93       81.62      5.37 o 
  -3  10  17      100.50       95.04      5.80 o 
  -2  10  17       45.44       49.14      4.62 o 
  -1  10  17      403.15      393.95     10.09 o 
   0  10  17       39.18       35.05      4.14 o 
   1  10  17       82.92       81.98      6.36 o 
   2  10  17        7.65        6.29      3.31 o 
   3  10  17       31.05       27.23      4.75 o 
   4  10  17      128.80      139.45      6.94 o 
   5  10  17      109.19      109.73      6.54 o 
  -6  11  17        7.61        3.28      5.29 o 
  -5  11  17       57.03       53.04      4.98 o 
  -4  11  17      119.67      113.53      6.34 o 
  -3  11  17       42.51       48.83      4.75 o 
  -2  11  17       13.33       15.77      6.29 o 
  -1  11  17        2.80        3.13      3.20 o 
   0  11  17      106.36      123.49      6.47 o 
   1  11  17        9.27        8.87      3.74 o 
   2  11  17       54.92       41.96      5.00 o 
   3  11  17       18.90       17.17      5.49 o 
  -2  12  17        0.85      -12.23      9.79 o 
  -1  12  17       30.71       23.24     12.23 o 
 -13   0  18       39.54       42.81     12.23 o 
 -12   0  18      245.17      239.73     15.98 o 
 -11   0  18      175.66      143.48     12.52 o 
 -10   0  18      929.68      887.28     20.48 o 
  -9   0  18      545.10      520.64     12.53 o 
  -8   0  18      430.32      473.44     11.46 o 
  -7   0  18     1490.94     1465.57     21.23 o 
  -6   0  18      348.48      404.61     12.36 o 
  -5   0  18       64.44       61.56      4.21 o 
  -4   0  18      171.04      170.43      5.55 o 
  -3   0  18       71.02       97.23      3.65 o 
  -2   0  18        9.22       11.13      1.73 o 
  -1   0  18      326.91      332.82      6.19 o 
   0   0  18       83.39       93.33      4.34 o 
   1   0  18      145.53      141.86      5.12 o 
   2   0  18        3.47        9.20      2.36 o 
   3   0  18        0.15        0.23      2.18 o 
   4   0  18      659.71      671.21     14.01 o 
   5   0  18      117.21      111.56      6.87 o 
   6   0  18     1043.14      835.15     17.24 o 
   7   0  18        2.64       -0.65      3.59 o 
   8   0  18       32.02       45.82      8.18 o 
   9   0  18       27.66       27.17      7.91 o 
  10   0  18        5.52        7.95      6.92 o 
  11   0  18       13.11       52.59     15.90 o 
 -14   1  18       19.75       29.41      9.05 o 
 -13   1  18       25.70       20.60      8.18 o 
 -12   1  18        4.57        2.10      4.15 o 
 -11   1  18       60.32       66.02     10.77 o 
 -10   1  18      170.80      161.34      8.53 o 
  -9   1  18       43.00       33.85      3.65 o 
  -8   1  18      337.64      327.11      8.75 o 
  -7   1  18      179.30      183.58      5.15 o 
  -6   1  18      711.20      710.13      9.21 o 
  -5   1  18      185.25      192.70      4.96 o 
  -4   1  18      435.29      439.74      6.12 o 
  -3   1  18      218.24      217.66      3.65 o 
  -2   1  18      869.55      828.57      8.06 o 
  -1   1  18      340.75      347.39      4.94 o 
   0   1  18       23.82       26.18      1.74 o 
   1   1  18      613.12      590.53      7.05 o 
   2   1  18      538.72      501.82      6.71 o 
   3   1  18      722.85      695.25      9.01 o 
   4   1  18      603.86      590.66      9.16 o 
   5   1  18      856.64      726.94     11.58 o 
   6   1  18      300.25      250.20      8.28 o 
   7   1  18       30.89       12.22      3.20 o 
   8   1  18       41.80       38.86      5.52 o 
   9   1  18       27.65       40.27      5.24 o 
  10   1  18       25.71       37.22      6.35 o 
  11   1  18        9.25       15.34      9.40 o 
 -14   2  18       43.94       45.95     14.07 o 
 -13   2  18       20.11        9.17      6.02 o 
 -12   2  18       21.80       16.72      6.36 o 
 -11   2  18       39.87       29.90      6.28 o 
 -10   2  18      267.11      250.11      9.84 o 
  -9   2  18       96.75       87.05      5.65 o 
  -8   2  18       54.24       30.88      3.46 o 
  -7   2  18      464.57      451.59      8.89 o 
  -6   2  18       43.74       54.98      3.72 o 
  -5   2  18      481.46      481.94      7.45 o 
  -4   2  18      357.50      348.88      5.90 o 
  -3   2  18      136.71      147.04      3.89 o 
  -2   2  18      162.70      141.98      3.50 o 
  -1   2  18       90.37       77.85      2.94 o 
   0   2  18      183.75      190.93      3.87 o 
   1   2  18       29.68       33.30      2.33 o 
   2   2  18      569.69      619.70      7.99 o 
   3   2  18      819.25      783.51     11.19 o 
   4   2  18     2167.15     2132.09     26.79 o 
   5   2  18      656.00      589.03     12.66 o 
   6   2  18      433.36      360.77     10.58 o 
   7   2  18       43.54       43.06      5.20 o 
   8   2  18       62.90       78.34      6.88 o 
   9   2  18      164.10      184.83      9.89 o 
  10   2  18        7.91        9.05      4.29 o 
  11   2  18      126.72      163.90     24.46 o 
 -13   3  18       75.53       72.15      7.94 o 
 -12   3  18        0.42        1.90      5.18 o 
 -11   3  18       13.50        1.12      5.15 o 
 -10   3  18       43.50       49.08      5.94 o 
  -9   3  18       12.55       33.09      4.29 o 
  -8   3  18      689.29      668.28     11.58 o 
  -7   3  18      204.19      192.69      6.30 o 
  -6   3  18      427.78      565.82      9.61 o 
  -5   3  18      407.00      362.80      6.82 o 
  -4   3  18       36.06       35.18      2.48 o 
  -3   3  18       81.16       67.55      3.13 o 
  -2   3  18     2306.11     2182.52     19.00 o 
  -1   3  18      133.33      158.85      4.75 o 
   0   3  18       44.77       41.87      2.42 o 
   1   3  18       90.66      118.21      3.73 o 
   2   3  18     3477.24     3342.92     27.71 o 
   3   3  18      987.49     1008.89     14.54 o 
   4   3  18      714.66      625.02     12.73 o 
   5   3  18       17.94       20.52      3.54 o 
   6   3  18      158.73      143.06      7.69 o 
   7   3  18       21.63       20.00      4.50 o 
   8   3  18        5.08        4.83      4.16 o 
   9   3  18      214.98      250.20     10.08 o 
  10   3  18      324.26      371.76     12.42 o 
 -13   4  18        9.00        6.96      5.30 o 
 -12   4  18        3.49        5.80      5.76 o 
 -11   4  18        7.45        4.77      5.18 o 
 -10   4  18      208.00      195.00     21.46 o 
  -9   4  18        8.29        8.97      3.28 o 
  -8   4  18     1094.69     1048.18     15.67 o 
  -7   4  18       36.41       47.60      6.55 o 
  -6   4  18      350.82      323.76      6.43 o 
  -5   4  18        6.57        5.59      1.96 o 
  -4   4  18      363.87      350.88      6.82 o 
  -3   4  18       62.26       62.99      3.18 o 
  -2   4  18     1233.50     1153.99     14.04 o 
  -1   4  18      681.67      662.08      8.12 o 
   0   4  18      225.67      206.44      5.12 o 
   1   4  18      310.17      302.91      6.06 o 
   2   4  18      202.03      180.84      5.32 o 
   3   4  18      634.64      628.58     10.47 o 
   4   4  18      478.13      481.72     10.16 o 
   5   4  18       72.98       78.70      5.71 o 
   6   4  18       24.78       34.32      4.85 o 
   7   4  18       18.81       13.40      4.23 o 
   8   4  18       14.68       16.83      4.73 o 
   9   4  18       16.72       17.98      4.68 o 
  10   4  18      107.86      114.07      8.60 o 
 -13   5  18       13.95        9.79      9.79 o 
 -12   5  18       22.32       31.97      7.94 o 
 -11   5  18       14.05        3.55      5.03 o 
 -10   5  18      164.13      177.56     10.80 o 
  -9   5  18      101.92      113.22      7.55 o 
  -8   5  18       50.24       41.96      5.06 o 
  -7   5  18      189.72      192.08      6.06 o 
  -6   5  18      251.83      247.89      6.43 o 
  -5   5  18      100.20       80.33      3.90 o 
  -4   5  18      162.44      163.26      4.91 o 
  -3   5  18        8.02        7.93      1.97 o 
  -2   5  18      446.01      422.18      7.67 o 
  -1   5  18       75.66       78.14      4.16 o 
   0   5  18       55.53       54.30      3.23 o 
   1   5  18      883.24      884.29     11.32 o 
   2   5  18      136.80      125.81      5.21 o 
   3   5  18     1031.24     1009.58     14.09 o 
   4   5  18      983.55      914.46     14.93 o 
   5   5  18      155.34      149.73      7.66 o 
   6   5  18       31.20       41.35      5.02 o 
   7   5  18      104.99      128.38      8.03 o 
   8   5  18       40.02       56.93      8.87 o 
   9   5  18       44.11       58.70      8.07 o 
 -12   6  18        1.51        0.35      4.43 o 
 -11   6  18       45.96       56.64      9.71 o 
 -10   6  18        6.50        6.13      5.07 o 
  -9   6  18       71.25       80.50      6.59 o 
  -8   6  18      361.91      363.54      9.90 o 
  -7   6  18        3.38        0.25      2.74 o 
  -6   6  18       18.40       39.58      3.47 o 
  -5   6  18       40.70       39.91      3.03 o 
  -4   6  18      525.64      515.87      8.90 o 
  -3   6  18      100.62      100.90      4.61 o 
  -2   6  18      765.95      671.27     10.29 o 
  -1   6  18       24.83       24.27      4.13 o 
   0   6  18      255.85      254.69      6.47 o 
   1   6  18      115.26      123.32      4.81 o 
   2   6  18      285.57      273.99      8.17 o 
   3   6  18      141.78      146.91      6.07 o 
   4   6  18      179.85      174.83      6.75 o 
   5   6  18       58.71       49.79      6.57 o 
   6   6  18       46.28       47.84      6.01 o 
   7   6  18       21.47       38.56      5.43 o 
   8   6  18      108.24      118.94      8.39 o 
   9   6  18       81.75      116.65      9.37 o 
 -11   7  18       45.14       40.33      5.96 o 
 -10   7  18      107.33      104.55      9.35 o 
  -9   7  18      142.48      149.09      8.68 o 
  -8   7  18      238.77      224.68      8.47 o 
  -7   7  18      153.11      146.92      6.53 o 
  -6   7  18        0.32        3.16      2.74 o 
  -5   7  18       23.58       23.24      3.47 o 
  -4   7  18       59.44       65.42      4.61 o 
  -3   7  18       23.64       24.45      2.92 o 
  -2   7  18      219.18      202.98      6.98 o 
  -1   7  18      805.66      728.68     11.16 o 
   0   7  18       46.62       39.29      3.62 o 
   1   7  18     2018.90     1908.78     19.73 o 
   2   7  18      215.33      194.90      6.80 o 
   3   7  18      122.07      109.84      5.55 o 
   4   7  18      485.63      467.93     10.12 o 
   5   7  18       73.15       67.93      5.91 o 
   6   7  18       25.13       26.01      4.44 o 
   7   7  18       56.08       60.58      6.28 o 
   8   7  18      111.35      105.87      9.84 o 
 -10   8  18      102.28      122.76      8.30 o 
  -9   8  18       67.75       64.80      5.85 o 
  -8   8  18        3.34        5.68      3.39 o 
  -7   8  18      107.87      107.03      6.79 o 
  -6   8  18        7.05        5.31      3.06 o 
  -5   8  18      192.99      176.59      8.46 o 
  -4   8  18      148.48      138.73      6.23 o 
  -3   8  18       40.57       40.72      4.12 o 
  -2   8  18      511.89      441.84      9.76 o 
  -1   8  18      187.74      210.11      6.77 o 
   0   8  18       43.64       37.44      4.07 o 
   1   8  18      174.44      170.48      8.48 o 
   2   8  18       56.13       38.80      4.66 o 
   3   8  18       58.81       51.56      5.10 o 
   4   8  18       35.04       32.47      3.96 o 
   5   8  18       91.74      104.36      8.40 o 
   6   8  18        0.52       -1.07      3.38 o 
   7   8  18       28.54       35.63      5.39 o 
  -9   9  18      242.47      258.19     11.83 o 
  -8   9  18      118.86      121.29      7.69 o 
  -7   9  18       88.92       61.46      5.39 o 
  -6   9  18       84.93       97.47      6.52 o 
  -5   9  18       10.98       11.19      3.19 o 
  -4   9  18      122.15      113.04      6.17 o 
  -3   9  18        2.22        0.32      3.06 o 
  -2   9  18       39.00       36.80      4.33 o 
  -1   9  18      280.84      254.64      8.18 o 
   0   9  18       56.21       75.15      5.37 o 
   1   9  18      438.83      399.07     11.01 o 
   2   9  18       60.82       57.75      6.88 o 
   3   9  18       37.43       30.98      4.01 o 
   4   9  18       91.10       89.80      5.73 o 
   5   9  18       85.28       90.04      5.88 o 
   6   9  18       35.91       43.81      5.19 o 
  -8  10  18       17.42       16.26      6.04 o 
  -7  10  18      194.83      196.31      8.18 o 
  -6  10  18        2.89        1.41      3.06 o 
  -5  10  18       42.81       34.08      4.56 o 
  -4  10  18       99.53      104.70      6.27 o 
  -3  10  18        7.19        8.70      3.40 o 
  -2  10  18       37.87       34.24      4.24 o 
  -1  10  18       95.05       83.43      5.78 o 
   0  10  18       41.03       41.38      4.92 o 
   1  10  18       97.72      100.77      6.56 o 
   2  10  18       28.96       23.48      4.62 o 
   3  10  18       81.66       93.61      6.74 o 
   4  10  18       44.01       55.99      5.57 o 
   5  10  18       46.11       48.56      9.31 o 
  -5  11  18       78.92       79.25      9.16 o 
  -4  11  18      134.44      132.81      6.84 o 
  -3  11  18       15.01       16.65      3.77 o 
  -2  11  18      137.52      139.61      7.16 o 
  -1  11  18       55.91       56.79      5.06 o 
   0  11  18       18.24       23.17      3.98 o 
   1  11  18       27.45       27.68      4.54 o 
   2  11  18       39.07       32.21      6.43 o 
   3  11  18       93.98      130.87     22.02 o 
 -13   0  19       41.40       50.15     12.23 o 
 -12   0  19       40.76       47.70     11.01 o 
 -11   0  19       90.81       97.85     14.68 o 
 -10   0  19      696.54      644.96     21.18 o 
  -9   0  19       23.87       24.13      4.21 o 
  -8   0  19      555.71      643.61     13.60 o 
  -7   0  19      121.24      130.57      6.36 o 
  -6   0  19      165.41      170.59      6.52 o 
  -5   0  19      196.96      191.62      7.70 o 
  -4   0  19        0.05        1.97      2.00 o 
  -3   0  19      310.83      276.67      6.98 o 
  -2   0  19       12.48       13.55      1.99 o 
  -1   0  19      629.91      633.56      9.27 o 
   0   0  19      264.73      285.88      6.82 o 
   1   0  19      233.32      202.17      5.99 o 
   2   0  19      225.30      206.51      6.42 o 
   3   0  19      307.89      262.81      9.66 o 
   4   0  19      567.92      482.64     12.53 o 
   5   0  19      341.95      311.17     10.17 o 
   6   0  19       29.01       38.44      4.96 o 
   7   0  19       17.40        2.80      4.24 o 
   8   0  19      112.19      129.65     12.97 o 
   9   0  19        2.11        2.62      5.87 o 
  10   0  19      171.50      204.95     25.69 o 
  11   0  19       20.01       36.69     13.45 o 
 -13   1  19       18.34       18.97      6.28 o 
 -12   1  19       19.96       20.88      6.02 o 
 -11   1  19       20.65       24.18      4.96 o 
 -10   1  19       37.40       45.39      5.50 o 
  -9   1  19     1411.64     1399.59     18.13 o 
  -8   1  19      321.66      307.80      7.73 o 
  -7   1  19      123.61      126.46      5.47 o 
  -6   1  19      612.36      608.66     10.67 o 
  -5   1  19      216.43      206.00      9.47 o 
  -4   1  19       29.35       25.47      2.28 o 
  -3   1  19      201.97      211.02      4.48 o 
  -2   1  19      119.49      105.89      3.32 o 
  -1   1  19       68.06       81.52      3.11 o 
   0   1  19      124.55      128.65      5.22 o 
   1   1  19     1336.77     1314.98     13.57 o 
   2   1  19      366.98      387.23      6.29 o 
   3   1  19      117.98      114.04      4.37 o 
   4   1  19       52.54       61.80      4.89 o 
   5   1  19     1720.41     1529.47     18.36 o 
   6   1  19       43.26       44.63      4.83 o 
   7   1  19       41.77       43.92      5.08 o 
   8   1  19       31.14       30.59      4.87 o 
   9   1  19       42.99       49.16      8.47 o 
  10   1  19      141.88      166.28     11.39 o 
 -13   2  19       20.59       26.72      5.58 o 
 -12   2  19       63.39       69.56     10.70 o 
 -11   2  19      105.85      100.64      8.93 o 
 -10   2  19      312.03      335.04      9.71 o 
  -9   2  19       87.66       86.92      6.37 o 
  -8   2  19      261.65      261.48      7.35 o 
  -7   2  19     1000.82      996.83     13.97 o 
  -6   2  19      139.09      132.98      5.20 o 
  -5   2  19       78.34       78.73      4.11 o 
  -4   2  19      126.04      118.51      3.99 o 
  -3   2  19      164.88      156.54      4.23 o 
  -2   2  19      126.32      138.15      3.87 o 
  -1   2  19      670.08      692.58      8.14 o 
   0   2  19      175.34      158.07      4.04 o 
   1   2  19     2496.27     2504.40     20.35 o 
   2   2  19     1595.22     1577.31     15.74 o 
   3   2  19      271.35      278.99      6.65 o 
   4   2  19      688.36      572.53     12.12 o 
   5   2  19     1152.18     1009.48     17.45 o 
   6   2  19      225.03      232.32      9.30 o 
   7   2  19       36.75       36.03      6.06 o 
   8   2  19       85.56      103.45      7.73 o 
   9   2  19       75.36       85.28      7.24 o 
  10   2  19      270.05      322.28     12.31 o 
 -13   3  19        7.65        9.40      4.87 o 
 -12   3  19       29.76       29.47      6.48 o 
 -11   3  19      124.78      112.30      9.59 o 
 -10   3  19      131.09      138.40      9.84 o 
  -9   3  19     1156.60     1135.20     17.68 o 
  -8   3  19      177.97      191.77      7.29 o 
  -7   3  19       14.93        9.60      2.71 o 
  -6   3  19     1345.28     1282.99     16.12 o 
  -5   3  19     1313.76     1287.60     13.63 o 
  -4   3  19      260.93      228.64      5.08 o 
  -3   3  19      447.88      431.67      8.40 o 
  -2   3  19       57.89       46.37      2.86 o 
  -1   3  19      190.36      184.19      4.22 o 
   0   3  19       55.03       55.87      2.91 o 
   1   3  19      288.03      269.76      5.27 o 
   2   3  19     3787.85     3640.55     29.98 o 
   3   3  19      479.64      427.17     11.26 o 
   4   3  19      340.01      320.60      9.12 o 
   5   3  19      152.77      151.07      7.56 o 
   6   3  19       14.56       17.31      3.89 o 
   7   3  19       37.33       35.10      5.19 o 
   8   3  19       33.02       21.35      4.85 o 
   9   3  19       26.83       12.95      4.92 o 
  10   3  19       67.99       71.58      7.37 o 
 -13   4  19       14.89        6.31      5.00 o 
 -12   4  19       41.46       38.12      6.12 o 
 -11   4  19      155.04      159.76     10.95 o 
 -10   4  19       39.57       43.45      9.65 o 
  -9   4  19       46.40       52.35      6.36 o 
  -8   4  19        2.95       -0.88      2.47 o 
  -7   4  19      387.39      378.68     10.85 o 
  -6   4  19      386.25      371.43      7.80 o 
  -5   4  19       65.85       61.70      3.46 o 
  -4   4  19      291.09      285.26      5.79 o 
  -3   4  19      187.39      155.66      4.45 o 
  -2   4  19      384.92      386.46      9.36 o 
  -1   4  19       36.79       34.96      2.68 o 
   0   4  19      287.24      273.96      5.78 o 
   1   4  19      863.62      894.77     11.22 o 
   2   4  19       76.06       85.95      4.55 o 
   3   4  19     1742.75     1703.11     23.36 o 
   4   4  19      299.24      269.52      9.11 o 
   5   4  19      541.73      509.60     12.46 o 
   6   4  19        6.76        6.91      4.24 o 
   7   4  19       11.94       11.82      4.27 o 
   8   4  19       73.15       85.37      7.80 o 
   9   4  19       31.62       49.09      7.84 o 
  10   4  19      143.33      183.84     16.45 o 
 -12   5  19        5.99        6.44      5.02 o 
 -11   5  19       89.28       97.55      9.34 o 
 -10   5  19       42.54       45.27      6.64 o 
  -9   5  19       60.55       62.54      6.05 o 
  -8   5  19       49.04       51.74      4.52 o 
  -7   5  19      598.68      579.14     10.79 o 
  -6   5  19      145.53      139.59      5.01 o 
  -5   5  19      103.14      102.95      4.33 o 
  -4   5  19      516.12      496.42      7.96 o 
  -3   5  19      790.12      721.39      9.62 o 
  -2   5  19      483.75      444.30      8.10 o 
  -1   5  19      103.65       83.54      4.20 o 
   0   5  19      505.05      474.19      8.47 o 
   1   5  19      392.16      359.49      7.68 o 
   2   5  19     1857.41     1649.71     19.03 o 
   3   5  19      123.40      129.84      5.66 o 
   4   5  19      224.24      226.26      8.06 o 
   5   5  19       23.19       25.83      4.17 o 
   6   5  19        2.64        0.10      3.31 o 
   7   5  19       63.85       71.22      6.50 o 
   8   5  19       20.63       20.40      4.68 o 
   9   5  19        6.97        3.66      4.63 o 
 -12   6  19       79.37      120.46     23.24 o 
 -11   6  19        6.60        8.16      4.53 o 
 -10   6  19        4.85        7.80      5.18 o 
  -9   6  19      160.27      148.38      8.32 o 
  -8   6  19       30.28       36.29      4.96 o 
  -7   6  19       44.40       35.72      4.00 o 
  -6   6  19      152.16      166.38      5.60 o 
  -5   6  19       47.46       46.21      3.38 o 
  -4   6  19       58.04       61.99      3.88 o 
  -3   6  19       19.29       21.16      2.79 o 
  -2   6  19      620.70      585.21      9.69 o 
  -1   6  19      366.60      349.64      7.96 o 
   0   6  19      288.09      292.87      7.03 o 
   1   6  19      227.61      229.95      6.19 o 
   2   6  19       16.33       22.63      3.10 o 
   3   6  19      157.68      155.95      6.34 o 
   4   6  19       52.49       50.24      4.92 o 
   5   6  19        8.76       11.98      3.72 o 
   6   6  19       24.79       29.77      4.68 o 
   7   6  19       37.77       41.02      5.61 o 
   8   6  19       33.72       44.11      5.77 o 
 -11   7  19       19.95       13.66      6.39 o 
 -10   7  19       26.98       23.16      5.17 o 
  -9   7  19       90.69      100.52      7.45 o 
  -8   7  19      585.48      598.00     18.89 o 
  -7   7  19      246.79      237.67      7.45 o 
  -6   7  19       28.07       25.39      3.61 o 
  -5   7  19       77.82       74.91      4.96 o 
  -4   7  19      117.46      115.51      5.22 o 
  -3   7  19      718.26      693.02     14.87 o 
  -2   7  19      123.22      120.68      5.35 o 
  -1   7  19      276.05      241.98      6.73 o 
   0   7  19      731.12      711.89     11.41 o 
   1   7  19       83.13       66.71      4.78 o 
   2   7  19       24.73       24.59      4.10 o 
   3   7  19        3.47        4.40      2.60 o 
   4   7  19        2.81        1.48      2.74 o 
   5   7  19        8.51       11.06      3.91 o 
   6   7  19       55.96       63.22      6.27 o 
   7   7  19       81.97       85.03      7.18 o 
   8   7  19      186.74      216.49     25.69 o 
 -10   8  19        0.40        1.51     15.90 o 
  -9   8  19      184.77      187.05     10.53 o 
  -8   8  19        3.18        6.12      3.84 o 
  -7   8  19      129.67      128.01      6.96 o 
  -6   8  19      297.65      306.67      9.00 o 
  -5   8  19       58.04       58.60      4.67 o 
  -4   8  19       11.21       10.52      3.28 o 
  -3   8  19      150.58      135.20      6.34 o 
  -2   8  19      415.79      406.39      9.01 o 
  -1   8  19        8.96        5.93      3.17 o 
   0   8  19      178.22      171.44      8.11 o 
   1   8  19      117.53      124.26      6.97 o 
   2   8  19       70.51       72.67      6.63 o 
   3   8  19       78.80       75.57      5.11 o 
   4   8  19       23.57       22.09      3.77 o 
   5   8  19       31.01       36.03      5.32 o 
   6   8  19      136.34      144.94      9.24 o 
   7   8  19      115.58      139.44     20.79 o 
  -9   9  19        9.99       -0.24      7.34 o 
  -8   9  19      130.79      133.25      8.10 o 
  -7   9  19       27.82       32.72      4.86 o 
  -6   9  19      117.05      115.70      6.26 o 
  -5   9  19       89.77      102.05      6.06 o 
  -4   9  19      124.64      134.02      6.59 o 
  -3   9  19      276.68      284.96      8.55 o 
  -2   9  19      149.09      157.15      7.00 o 
  -1   9  19      171.61      174.56     10.03 o 
   0   9  19      181.59      174.21      7.93 o 
   1   9  19      130.04      137.15      7.56 o 
   2   9  19        5.75        4.22      3.72 o 
   3   9  19      110.23      107.94      8.79 o 
   4   9  19      119.67      133.20      6.62 o 
   5   9  19       41.01       49.77      9.01 o 
   6   9  19       12.44       17.12      8.56 o 
  -7  10  19       52.18       51.50      7.70 o 
  -6  10  19       38.03       31.98      4.24 o 
  -5  10  19      137.63      124.63      7.22 o 
  -4  10  19       13.20        7.82      3.45 o 
  -3  10  19      352.51      365.36      9.91 o 
  -2  10  19       36.59       29.66      4.39 o 
  -1  10  19       49.80       50.22      4.95 o 
   0  10  19       10.02        9.34      4.00 o 
   1  10  19       16.68        3.08      3.48 o 
   2  10  19       42.41       59.22      5.87 o 
   3  10  19       58.87       62.45      5.53 o 
   4  10  19       83.75       90.25     10.61 o 
  -4  11  19       23.87       27.45      6.08 o 
  -3  11  19       69.98       66.41      5.41 o 
  -2  11  19       24.07       24.13      4.10 o 
  -1  11  19       59.06       67.25      5.50 o 
   0  11  19       31.29       39.70      9.02 o 
   1  11  19       90.09       92.31      9.95 o 
   2  11  19        3.71      -12.23     11.01 o 
 -13   0  20       18.05       35.47     12.23 o 
 -12   0  20       60.60       66.05     13.45 o 
 -11   0  20      291.52      249.52     20.79 o 
 -10   0  20        0.02        0.00      7.34 o 
  -9   0  20       11.66        9.97      9.79 o 
  -8   0  20     1033.22      963.16     17.27 o 
  -7   0  20      150.56      135.74      6.73 o 
  -6   0  20        3.55        2.85      2.70 o 
  -5   0  20       32.36       30.35      4.12 o 
  -4   0  20       27.20       19.69      3.67 o 
  -3   0  20      475.34      416.25      7.82 o 
  -2   0  20     1011.70     1072.66     14.27 o 
  -1   0  20       21.01       15.46      2.47 o 
   0   0  20     2048.50     2113.36     23.70 o 
   1   0  20       83.45       63.36      4.13 o 
   2   0  20       40.13       55.55      4.10 o 
   3   0  20        5.09       -1.18      2.33 o 
   4   0  20       87.36       74.61      5.94 o 
   5   0  20       22.23       13.95      4.04 o 
   6   0  20      162.59      110.74      8.88 o 
   7   0  20       14.83       14.68      6.05 o 
   8   0  20       48.94       49.54      8.65 o 
   9   0  20       20.38       20.87      9.17 o 
  10   0  20      116.33      108.14     13.38 o 
 -13   1  20       16.41       13.81      7.31 o 
 -12   1  20      199.12      185.39     11.72 o 
 -11   1  20      270.42      291.83     16.24 o 
 -10   1  20      980.43      947.12     16.40 o 
  -9   1  20      155.44      150.62      6.47 o 
  -8   1  20       18.94       11.44      2.95 o 
  -7   1  20      350.70      339.03      7.80 o 
  -6   1  20      175.37      183.80      5.95 o 
  -5   1  20      181.71      183.02      8.57 o 
  -4   1  20       47.41       62.39      3.69 o 
  -3   1  20       39.50       37.34      2.89 o 
  -2   1  20      124.08      120.19      3.56 o 
  -1   1  20      297.01      291.38      5.18 o 
   0   1  20      380.67      382.46      6.43 o 
   1   1  20      921.03      916.62     10.88 o 
   2   1  20      119.16      113.89      4.33 o 
   3   1  20       42.78       39.15      3.58 o 
   4   1  20      677.64      689.82     12.19 o 
   5   1  20      232.35      219.06      7.10 o 
   6   1  20       52.48       43.79      4.96 o 
   7   1  20       14.98       19.19      4.09 o 
   8   1  20       34.62       43.63      7.41 o 
   9   1  20      102.57      133.13      9.59 o 
  10   1  20       56.26       70.54      7.91 o 
 -13   2  20       19.48       23.56      6.74 o 
 -12   2  20        5.49       11.94      6.09 o 
 -11   2  20       25.59       29.17      6.43 o 
 -10   2  20      717.35      681.47     15.38 o 
  -9   2  20      139.48      152.92      6.57 o 
  -8   2  20      558.75      538.16     10.36 o 
  -7   2  20      248.01      258.15      6.96 o 
  -6   2  20      130.07      131.04      5.29 o 
  -5   2  20       36.34       26.92      2.85 o 
  -4   2  20      182.73      184.67      5.14 o 
  -3   2  20      323.62      318.63      5.91 o 
  -2   2  20      205.71      218.72      5.86 o 
  -1   2  20      110.51      107.55      3.63 o 
   0   2  20      331.77      346.28      5.90 o 
   1   2  20     1034.74     1003.06     10.97 o 
   2   2  20     1121.65     1076.80     12.45 o 
   3   2  20     1373.56     1281.58     15.56 o 
   4   2  20      114.16      103.10      6.30 o 
   5   2  20      781.54      656.83     13.85 o 
   6   2  20       19.37       20.60      4.09 o 
   7   2  20       14.26       19.29      4.15 o 
   8   2  20      123.14      119.68      8.69 o 
   9   2  20      122.13      132.92      8.10 o 
  10   2  20       67.22       58.18      9.30 o 
 -13   3  20       16.89       16.37      5.17 o 
 -12   3  20        0.59       -2.90      4.84 o 
 -11   3  20      172.13      153.57     10.95 o 
 -10   3  20      182.12      184.83     15.89 o 
  -9   3  20      496.71      499.89     10.62 o 
  -8   3  20       37.06       33.50      3.72 o 
  -7   3  20      334.73      312.60      7.60 o 
  -6   3  20      152.44      133.81      5.96 o 
  -5   3  20       39.17       34.67      2.89 o 
  -4   3  20      533.44      513.11      7.89 o 
  -3   3  20      637.48      637.11     12.18 o 
  -2   3  20      144.59      137.53      4.29 o 
  -1   3  20       37.85       34.49      2.61 o 
   0   3  20      456.43      414.07      6.60 o 
   1   3  20       35.36       37.04      3.43 o 
   2   3  20      926.09      940.98     14.00 o 
   3   3  20      121.52      118.26      7.24 o 
   4   3  20      947.36      893.25     16.13 o 
   5   3  20       56.00       50.08      5.05 o 
   6   3  20       38.71       45.93      6.43 o 
   7   3  20        4.08        4.31      3.84 o 
   8   3  20       22.99       22.35      4.80 o 
   9   3  20       65.90       91.53      8.00 o 
  10   3  20       48.52       55.67     13.45 o 
 -13   4  20        5.98        1.96      4.56 o 
 -12   4  20        5.78       33.04      6.64 o 
 -11   4  20      161.94      139.83     10.24 o 
 -10   4  20       77.95       83.34     14.74 o 
  -9   4  20       52.61       53.68      6.07 o 
  -8   4  20      150.49      162.15      7.06 o 
  -7   4  20       65.13       67.01      4.51 o 
  -6   4  20      117.74      111.86      5.47 o 
  -5   4  20       65.82       69.57      3.53 o 
  -4   4  20       32.86       30.06      2.71 o 
  -3   4  20      729.23      672.14      9.88 o 
  -2   4  20       62.27       64.18      3.29 o 
  -1   4  20      483.67      471.50      7.42 o 
   0   4  20      820.00      848.53     10.94 o 
   1   4  20      121.14      112.81      4.46 o 
   2   4  20      471.12      456.75      9.74 o 
   3   4  20       74.29       71.78      4.82 o 
   4   4  20      115.06      116.46      7.00 o 
   5   4  20       50.34       39.24      4.73 o 
   6   4  20       17.85       20.28      4.29 o 
   7   4  20       55.55       49.35      5.72 o 
   8   4  20      122.74      140.69      8.85 o 
   9   4  20       86.17       93.65      7.74 o 
 -12   5  20      127.95      128.47      7.85 o 
 -11   5  20       19.05       31.26      7.94 o 
 -10   5  20      103.24      136.28     12.52 o 
  -9   5  20       42.44       36.18      5.21 o 
  -8   5  20      143.59      163.84      7.24 o 
  -7   5  20      335.84      332.97      9.45 o 
  -6   5  20      255.01      239.79      6.17 o 
  -5   5  20       86.22       99.77      4.38 o 
  -4   5  20      143.46      139.18      4.73 o 
  -3   5  20      348.07      321.47      6.47 o 
  -2   5  20      275.48      232.22      6.44 o 
  -1   5  20       36.47       34.66      3.14 o 
   0   5  20      103.85      108.64      4.81 o 
   1   5  20      166.59      159.76      5.39 o 
   2   5  20      198.80      196.59      7.33 o 
   3   5  20       15.02       12.42      2.96 o 
   4   5  20       37.76       33.03      4.33 o 
   5   5  20       28.55       20.35      4.20 o 
   6   5  20        9.30       14.79      4.17 o 
   7   5  20       68.21       63.56      6.13 o 
   8   5  20       15.65       20.85      5.51 o 
   9   5  20      116.11      126.42     13.79 o 
 -12   6  20       40.38       50.15     13.45 o 
 -11   6  20        4.79       10.91      4.11 o 
 -10   6  20       29.45       27.78      5.33 o 
  -9   6  20       41.80       36.92      5.58 o 
  -8   6  20      121.32      131.33      7.97 o 
  -7   6  20       69.40       51.40      4.61 o 
  -6   6  20       50.96       50.43      3.62 o 
  -5   6  20      129.43      125.74      5.34 o 
  -4   6  20       92.16       97.86      4.70 o 
  -3   6  20     1125.45     1003.89     13.42 o 
  -2   6  20      353.55      307.49      7.26 o 
  -1   6  20        6.90        7.33      2.54 o 
   0   6  20     1575.23     1497.80     17.53 o 
   1   6  20      297.76      292.95      8.38 o 
   2   6  20      675.27      650.49     11.33 o 
   3   6  20       62.40       59.70      4.46 o 
   4   6  20       39.76       28.90      4.18 o 
   5   6  20       26.48       24.01      4.34 o 
   6   6  20       21.26       21.22      4.27 o 
   7   6  20       15.29       12.08      4.24 o 
   8   6  20       57.49       56.22      6.55 o 
 -11   7  20       10.09        0.07      7.31 o 
 -10   7  20        7.44        3.98      4.50 o 
  -9   7  20      215.24      239.88     10.32 o 
  -8   7  20       36.62       41.72      7.28 o 
  -7   7  20      100.01      115.70      6.85 o 
  -6   7  20       13.40       11.35      3.27 o 
  -5   7  20       43.49       50.44      4.10 o 
  -4   7  20       40.72       41.22      3.64 o 
  -3   7  20      351.34      321.06      7.64 o 
  -2   7  20       86.28       78.70      4.57 o 
  -1   7  20        5.25        4.62      2.95 o 
   0   7  20       60.71       67.32      4.45 o 
   1   7  20      233.76      217.20      7.72 o 
   2   7  20       85.23       89.15      5.69 o 
   3   7  20      124.29      120.36      6.23 o 
   4   7  20       15.23       13.00      3.48 o 
   5   7  20       59.06       54.63      5.61 o 
   6   7  20       59.51       68.72      6.63 o 
   7   7  20       23.77       38.29      5.58 o 
 -10   8  20       80.85       53.82     14.68 o 
  -9   8  20       43.90       55.18      6.29 o 
  -8   8  20        8.93       11.32      3.94 o 
  -7   8  20      149.00      158.82      7.72 o 
  -6   8  20       42.96       40.16      4.35 o 
  -5   8  20       15.68       18.16      3.51 o 
  -4   8  20       27.54       29.19      3.88 o 
  -3   8  20      439.94      423.49      9.96 o 
  -2   8  20       93.12       88.63      5.50 o 
  -1   8  20      280.91      259.71      9.33 o 
   0   8  20       46.36       50.16      4.83 o 
   1   8  20       21.96       21.80      4.06 o 
   2   8  20       70.28       63.54      5.25 o 
   3   8  20      449.81      478.53     11.11 o 
   4   8  20       52.06       64.12      5.23 o 
   5   8  20       25.28       30.50      4.80 o 
   6   8  20       82.10       90.53      7.17 o 
   7   8  20        1.95        7.34      7.34 o 
  -9   9  20      197.07      205.49     24.46 o 
  -8   9  20        9.57        7.25      3.92 o 
  -7   9  20      184.09      186.37      8.02 o 
  -6   9  20       27.27       21.14      4.03 o 
  -5   9  20       43.06       54.97      4.71 o 
  -4   9  20       70.23       52.99      5.56 o 
  -3   9  20       19.13        9.54      3.56 o 
  -2   9  20      113.10      110.30      6.22 o 
  -1   9  20       23.69       22.33      4.17 o 
   0   9  20       18.77       14.51      4.02 o 
   1   9  20       41.13       36.56      4.64 o 
   2   9  20       14.38       18.10      4.55 o 
   3   9  20       46.28       40.68      4.91 o 
   4   9  20       68.45       69.00      5.77 o 
   5   9  20        2.35        9.28      6.46 o 
  -7  10  20       23.22       22.34      6.15 o 
  -6  10  20       47.72       52.21      4.98 o 
  -5  10  20       17.59        5.64      3.27 o 
  -4  10  20       20.51       13.94      3.79 o 
  -3  10  20       13.28       17.15      3.74 o 
  -2  10  20       47.12       47.70      4.95 o 
  -1  10  20       45.70       55.83      8.78 o 
   0  10  20       63.30       71.62      6.17 o 
   1  10  20        9.36        8.63      3.78 o 
   2  10  20       32.57       44.95      5.04 o 
   3  10  20      173.92      202.22     13.77 o 
   4  10  20      205.53      218.32     17.23 o 
  -3  11  20       32.39       41.59     13.45 o 
  -2  11  20       28.14       22.02     12.23 o 
  -1  11  20      134.97      153.50     18.96 o 
   0  11  20       32.64       12.23     12.23 o 
   1  11  20       82.39       95.40     19.57 o 
 -13   0  21        0.81      -14.68      7.34 o 
 -12   0  21       12.14       44.03     11.01 o 
 -11   0  21        0.68       -6.12      7.34 o 
 -10   0  21      691.02      651.66     21.18 o 
  -9   0  21       13.12       59.58     14.07 o 
  -8   0  21        8.73        6.12      8.56 o 
  -7   0  21        8.74       22.13      6.05 o 
  -6   0  21      115.41      110.08      8.07 o 
  -5   0  21       27.59       28.81      4.24 o 
  -4   0  21        1.23        6.88      3.13 o 
  -3   0  21      677.68      632.84     17.23 o 
  -2   0  21      100.02       91.63      5.86 o 
  -1   0  21      427.94      385.48     10.81 o 
   0   0  21     1964.71     2026.20     26.23 o 
   1   0  21       14.51       10.02      2.91 o 
   2   0  21       46.67       42.93      3.78 o 
   3   0  21      225.61      259.95      8.67 o 
   4   0  21        0.71        8.56      4.12 o 
   5   0  21      162.34      179.31     34.25 o 
   6   0  21        0.68        6.96      5.57 o 
   7   0  21        1.65       -0.67      4.70 o 
   8   0  21       92.60       88.07     15.90 o 
   9   0  21        0.28       12.07      6.44 o 
  10   0  21      386.25      453.78     33.02 o 
 -13   1  21       46.92       41.73     10.40 o 
 -12   1  21       65.26       74.69      9.51 o 
 -11   1  21       46.33       40.09      6.64 o 
 -10   1  21      431.78      402.15     11.89 o 
  -9   1  21      247.51      228.15      9.11 o 
  -8   1  21       68.29       75.31      4.67 o 
  -7   1  21      230.65      235.08      6.80 o 
  -6   1  21       89.80       92.84      5.32 o 
  -5   1  21        3.82        0.68      2.05 o 
  -4   1  21      592.77      562.98      9.25 o 
  -3   1  21      276.39      283.93      7.71 o 
  -2   1  21        7.83        4.89      1.65 o 
  -1   1  21      101.23       80.60      3.61 o 
   0   1  21      647.60      652.79      8.90 o 
   1   1  21      701.22      667.74      9.31 o 
   2   1  21      138.18      118.62      4.51 o 
   3   1  21       10.20        8.66      2.73 o 
   4   1  21      612.17      627.61     11.78 o 
   5   1  21       11.80        9.82      3.54 o 
   6   1  21        5.32        4.14      3.28 o 
   7   1  21       43.50       53.28      5.61 o 
   8   1  21      121.30      144.12      9.87 o 
   9   1  21       10.75        6.07      7.24 o 
  10   1  21       29.86       32.76      9.92 o 
 -13   2  21       27.32       30.36      8.88 o 
 -12   2  21        4.79        6.65      5.56 o 
 -11   2  21       42.63       44.38      6.02 o 
 -10   2  21       77.69       64.52      7.33 o 
  -9   2  21       54.31       68.24      5.44 o 
  -8   2  21      366.53      332.97     10.53 o 
  -7   2  21       65.14       69.00      4.24 o 
  -6   2  21      229.31      238.37      7.14 o 
  -5   2  21      338.08      321.56      7.18 o 
  -4   2  21       65.84       63.20      3.61 o 
  -3   2  21      362.40      354.04      6.68 o 
  -2   2  21       80.08       73.85      3.36 o 
  -1   2  21      264.61      231.40      6.83 o 
   0   2  21     1570.02     1547.79     14.63 o 
   1   2  21      780.09      712.02      9.62 o 
   2   2  21       52.23       58.48      3.79 o 
   3   2  21      457.55      415.44     10.22 o 
   4   2  21      175.11      167.20      7.84 o 
   5   2  21      126.45      118.50      7.29 o 
   6   2  21       33.10       24.94      4.55 o 
   7   2  21       69.42       74.08      6.54 o 
   8   2  21       28.45       34.88      5.20 o 
   9   2  21      145.79      168.19      9.85 o 
 -13   3  21        9.90        4.98      4.83 o 
 -12   3  21       13.04       12.02      5.82 o 
 -11   3  21       27.67       21.00      6.08 o 
 -10   3  21       85.34       61.33      7.70 o 
  -8   3  21       18.58       14.74      3.22 o 
  -7   3  21      142.92      153.94      7.08 o 
  -6   3  21      176.26      180.39      6.93 o 
  -5   3  21       10.79       10.67      2.34 o 
  -4   3  21       56.72       54.60      3.18 o 
  -3   3  21      308.84      325.50      6.20 o 
  -2   3  21        4.55        4.12      1.91 o 
  -1   3  21      113.09       92.58      3.81 o 
   0   3  21     1932.52     1896.38     17.04 o 
   1   3  21      560.44      521.25      8.73 o 
   2   3  21     1661.12     1542.57     19.42 o 
   3   3  21      145.82      141.97      6.34 o 
   4   3  21      471.73      468.80     14.59 o 
   5   3  21        3.43       -3.53      3.44 o 
   6   3  21       84.67       82.34      6.54 o 
   7   3  21       27.90       21.23      4.60 o 
   8   3  21       31.56       31.12      5.12 o 
   9   3  21        2.83       15.26      4.97 o 
 -12   4  21       99.14       79.04      7.05 o 
 -11   4  21      124.22      130.96     10.24 o 
 -10   4  21       74.23       85.43      8.42 o 
  -9   4  21      124.59      119.78      7.70 o 
  -8   4  21      113.36      110.82      5.93 o 
  -7   4  21       95.73       98.12      5.63 o 
  -6   4  21      213.79      218.67      6.66 o 
  -5   4  21      280.09      271.27      6.13 o 
  -4   4  21      532.98      502.94      8.06 o 
  -3   4  21       61.31       50.05      3.80 o 
  -2   4  21       88.41       98.44      3.94 o 
  -1   4  21      862.92      861.37     11.89 o 
   0   4  21       74.71       73.25      4.22 o 
   1   4  21      737.89      708.87     11.28 o 
   2   4  21      700.79      718.52     12.59 o 
   3   4  21      850.57      820.34     13.88 o 
   4   4  21      131.76      138.74      7.43 o 
   5   4  21       59.66       56.92      5.51 o 
   6   4  21       73.60       64.24      5.80 o 
   7   4  21        2.64        0.94      3.49 o 
   8   4  21      134.82      158.83      9.43 o 
   9   4  21      284.83      316.85     23.94 o 
 -12   5  21       71.48       65.14      6.19 o 
 -11   5  21       14.26       18.05      5.92 o 
 -10   5  21       87.89       86.85      7.21 o 
  -9   5  21      192.59      180.83      9.19 o 
  -8   5  21      139.49      132.52      7.20 o 
  -7   5  21      228.47      210.63      9.21 o 
  -6   5  21      115.78      118.16      5.52 o 
  -5   5  21       41.80       38.33      3.13 o 
  -4   5  21      120.17      102.80      4.38 o 
  -3   5  21      176.76      190.88      5.90 o 
  -2   5  21      201.17      173.06      5.90 o 
  -1   5  21      113.46      121.39      5.18 o 
   0   5  21      215.75      210.36      7.85 o 
   1   5  21        4.25        5.53      2.27 o 
   2   5  21     1310.31     1239.22     16.26 o 
   3   5  21      152.91      143.43      6.90 o 
   4   5  21      324.25      316.75     10.12 o 
   5   5  21       39.79       28.84      4.40 o 
   6   5  21        3.88        3.95      3.68 o 
   7   5  21       54.03       80.43      7.00 o 
   8   5  21       12.44       15.29      4.77 o 
 -11   6  21       38.97       27.63      4.74 o 
 -10   6  21      116.12      122.16      8.83 o 
  -9   6  21       18.33       46.25      6.86 o 
  -8   6  21       69.33       70.68      9.45 o 
  -7   6  21       29.70       31.07      4.27 o 
  -6   6  21       31.33       43.17      3.83 o 
  -5   6  21        4.04        4.12      2.50 o 
  -4   6  21      267.73      250.24      6.86 o 
  -3   6  21      240.73      205.38      6.40 o 
  -2   6  21       11.73        6.14      2.73 o 
  -1   6  21      403.26      387.36      8.24 o 
   0   6  21      188.60      201.56      6.61 o 
   1   6  21       37.29       37.80      4.55 o 
   2   6  21      254.15      237.71      8.17 o 
   3   6  21       17.38       16.81      3.19 o 
   4   6  21       28.36       31.63      4.68 o 
   5   6  21      170.54      157.73      8.54 o 
   6   6  21       32.01       42.34      5.48 o 
   7   6  21       13.25       16.48      4.63 o 
   8   6  21      346.94      362.05     33.02 o 
 -11   7  21       27.22       39.14     14.68 o 
 -10   7  21       82.69       78.22      7.34 o 
  -9   7  21       17.71       19.44      5.29 o 
  -8   7  21       39.35       30.58      5.06 o 
  -7   7  21       58.66       73.47      6.19 o 
  -6   7  21      233.21      230.98      7.82 o 
  -5   7  21       77.25       78.36      5.03 o 
  -4   7  21       39.18       42.08      4.05 o 
  -3   7  21      278.79      250.09     10.03 o 
  -2   7  21       91.72       84.70      4.95 o 
  -1   7  21      227.66      211.03      6.98 o 
   0   7  21        6.11       10.62      2.99 o 
   1   7  21        4.54        2.25      2.78 o 
   2   7  21      233.24      235.88      8.45 o 
   3   7  21      277.37      261.55      8.20 o 
   4   7  21       34.26       35.52      4.64 o 
   5   7  21       12.95       13.77      3.95 o 
   6   7  21       17.26       11.56      4.19 o 
   7   7  21       32.01       25.69      9.79 o 
 -10   8  21       87.54      121.09     19.57 o 
  -9   8  21       84.22       87.48      8.83 o 
  -8   8  21        3.77        1.09      3.71 o 
  -7   8  21      101.49      105.52      6.77 o 
  -6   8  21        2.67        2.49      2.96 o 
  -5   8  21       10.36        9.11      3.10 o 
  -4   8  21      374.65      357.66     11.67 o 
  -3   8  21       15.59       14.71      3.41 o 
  -2   8  21      174.87      163.27      7.13 o 
  -1   8  21       47.85       39.94      4.79 o 
   0   8  21      512.14      507.08     11.11 o 
   1   8  21        9.77        6.18      3.32 o 
   2   8  21       15.77       23.78      4.41 o 
   3   8  21       57.81       62.74      6.47 o 
   4   8  21       42.35       36.60      4.87 o 
   5   8  21        1.24       -4.14      3.59 o 
   6   8  21       24.86       19.57      8.56 o 
  -8   9  21        7.33       16.54      7.91 o 
  -7   9  21        3.68        5.90      3.33 o 
  -6   9  21      290.02      338.75      9.77 o 
  -5   9  21      108.19      105.59      6.05 o 
  -4   9  21       52.44       51.39      4.77 o 
  -3   9  21       53.37       63.85      5.15 o 
  -2   9  21       73.57       76.33      5.59 o 
  -1   9  21       58.35       50.47      5.54 o 
   0   9  21       68.81       66.98      5.77 o 
   1   9  21        6.78       -0.80      3.26 o 
   2   9  21        7.76        4.04      3.75 o 
   3   9  21        7.15        1.19      3.75 o 
   4   9  21       11.34       10.57      4.57 o 
   5   9  21       17.80       19.57      6.12 o 
  -6  10  21       46.05       43.00      7.28 o 
  -5  10  21       37.59       42.70      4.70 o 
  -4  10  21       27.97       21.66      3.98 o 
  -3  10  21      166.38      181.87      9.08 o 
  -2  10  21        2.81        1.88      3.25 o 
  -1  10  21       49.16       49.88      5.36 o 
   0  10  21       21.83       20.75      4.07 o 
   1  10  21       34.66       37.07      4.65 o 
   2  10  21      199.49      217.70     16.41 o 
   3  10  21      131.88      182.28     16.16 o 
  -2  11  21       38.34       63.60     14.68 o 
  -1  11  21       41.23       20.79     13.45 o 
 -13   0  22       15.81       12.23     11.01 o 
 -12   0  22       24.81       12.23      9.79 o 
 -11   0  22       17.38       18.35      8.56 o 
 -10   0  22      134.91      143.11     15.90 o 
  -9   0  22      375.40      388.62     16.43 o 
  -8   0  22       17.91       11.76      6.12 o 
  -7   0  22       93.66       83.46      8.65 o 
  -6   0  22      219.77      218.35     21.40 o 
  -5   0  22      277.82      314.26     12.89 o 
  -4   0  22      189.17      205.88     11.01 o 
  -3   0  22      370.59      361.90     13.76 o 
  -2   0  22      156.96      141.03      7.87 o 
  -1   0  22      115.60       96.63      6.57 o 
   0   0  22     2235.96     2092.10     36.48 o 
   1   0  22      411.00      449.23     12.43 o 
   2   0  22      485.74      516.65     13.57 o 
   3   0  22      721.61      644.13     20.70 o 
   4   0  22      874.53      760.68     18.72 o 
   5   0  22        6.05        8.47      5.57 o 
   6   0  22        6.34       13.76      6.76 o 
   7   0  22      122.01      119.87     17.12 o 
   8   0  22       89.76       99.00     11.65 o 
   9   0  22        1.71       21.18     15.29 o 
 -13   1  22       42.67       48.12     14.07 o 
 -12   1  22      221.94      213.28     12.00 o 
 -11   1  22       60.23       65.91     18.96 o 
 -10   1  22       25.09       27.05      7.01 o 
  -9   1  22      180.51      207.56      7.46 o 
  -8   1  22       50.35       54.65      4.31 o 
  -7   1  22      611.60      610.65     14.90 o 
  -6   1  22      119.76      125.09      5.87 o 
  -5   1  22       75.70       82.02      5.27 o 
  -4   1  22      543.73      505.50      8.89 o 
  -3   1  22       39.92       30.62      3.56 o 
  -2   1  22      275.31      275.02      7.45 o 
  -1   1  22       90.54       83.45      3.74 o 
   0   1  22      124.07      117.86      4.36 o 
   1   1  22     1132.40     1067.20     12.54 o 
   2   1  22      384.92      365.36      7.70 o 
   3   1  22      104.16      117.40      6.34 o 
   4   1  22      150.66      139.92      6.65 o 
   5   1  22       24.48       23.07      4.11 o 
   6   1  22       21.64       22.39      4.66 o 
   7   1  22       13.31       30.87      6.00 o 
   8   1  22        7.35        3.07      5.12 o 
   9   1  22      139.13      138.22     10.21 o 
 -13   2  22       28.65       29.81     13.45 o 
 -12   2  22        3.71        4.89      5.34 o 
 -11   2  22       17.15       16.43      5.47 o 
 -10   2  22      369.77      345.37     20.30 o 
  -9   2  22      270.50      268.51      8.11 o 
  -8   2  22      326.72      321.22      8.75 o 
  -7   2  22      141.19      133.89      5.75 o 
  -6   2  22      181.52      171.48      6.07 o 
  -5   2  22      401.80      376.53      7.99 o 
  -4   2  22     1060.61     1046.13     13.90 o 
  -3   2  22      520.37      537.32      8.06 o 
  -2   2  22       84.90       80.01      3.86 o 
  -1   2  22      104.99      101.46      4.41 o 
   0   2  22     1516.37     1467.18     17.34 o 
   1   2  22      949.41      922.59     11.82 o 
   2   2  22     1361.85     1366.80     16.38 o 
   3   2  22      872.06      816.33     14.94 o 
   4   2  22      807.68      767.90     15.07 o 
   5   2  22       56.79       50.36      7.12 o 
   6   2  22       44.16       37.44      4.88 o 
   7   2  22       98.41      104.09     10.16 o 
   8   2  22        2.36        5.55      3.75 o 
   9   2  22        9.61        8.09      7.41 o 
 -13   3  22        2.22        8.71      5.92 o 
 -12   3  22       18.89       19.96      7.17 o 
 -11   3  22      115.63      111.49      9.52 o 
 -10   3  22       90.16       92.07      8.63 o 
  -9   3  22      177.91      158.00      7.40 o 
  -8   3  22       12.40        8.84      3.14 o 
  -7   3  22      221.89      208.58      7.77 o 
  -6   3  22       77.57       58.72      4.22 o 
  -5   3  22       70.46       59.51      5.68 o 
  -4   3  22      149.09      166.16      5.61 o 
  -3   3  22      411.95      415.74      7.18 o 
  -2   3  22       22.12       21.65      2.42 o 
  -1   3  22      202.13      189.33      5.84 o 
   0   3  22      239.99      239.38      5.29 o 
   1   3  22      111.91      110.48      5.04 o 
   2   3  22      455.49      458.49     14.95 o 
   3   3  22       89.22       84.05      5.87 o 
   4   3  22      659.38      593.92     18.17 o 
   5   3  22       17.43       12.47      4.04 o 
   6   3  22       16.98       14.59      4.06 o 
   7   3  22       49.27       55.49      6.03 o 
   8   3  22       92.22      104.95      8.10 o 
   9   3  22      194.24      197.03     15.54 o 
 -12   4  22       95.98       91.58      7.09 o 
 -11   4  22       44.58       38.49      6.78 o 
 -10   4  22      104.96      107.41      7.91 o 
  -9   4  22       71.97       66.72      6.19 o 
  -8   4  22        6.17        1.29      2.91 o 
  -7   4  22       30.65       27.03      4.48 o 
  -6   4  22        9.13       13.99      2.85 o 
  -5   4  22       27.88       36.85      4.07 o 
  -4   4  22      647.08      623.29      9.87 o 
  -3   4  22      236.12      205.70      5.32 o 
  -2   4  22       38.21       39.84      3.05 o 
  -1   4  22      116.54      102.23      5.24 o 
   0   4  22       17.88       11.61      2.71 o 
   1   4  22      355.38      369.17      7.40 o 
   2   4  22      854.76      859.67     14.25 o 
   3   4  22      606.40      537.68     11.36 o 
   4   4  22      159.67      159.32      8.21 o 
   5   4  22       19.21        9.73      5.51 o 
   6   4  22       67.70       70.19      6.42 o 
   7   4  22       32.67       32.11      5.47 o 
   8   4  22      226.75      266.53     11.82 o 
   9   4  22       61.58       68.50     14.68 o 
 -12   5  22       21.49        8.83      4.69 o 
 -11   5  22      196.29      197.49      9.60 o 
 -10   5  22      172.30      153.85      9.07 o 
  -9   5  22       81.54       74.00      6.82 o 
  -8   5  22      198.14      190.43      9.19 o 
  -7   5  22      274.99      284.77     10.99 o 
  -6   5  22       28.96       25.14      3.42 o 
  -5   5  22      338.78      332.41      6.93 o 
  -4   5  22      299.68      274.10      8.39 o 
  -3   5  22        9.98       12.73      3.00 o 
  -2   5  22      148.37      139.44      5.61 o 
  -1   5  22        5.05        4.99      2.34 o 
   0   5  22       79.96       64.79      5.28 o 
   1   5  22      323.59      315.46      8.46 o 
   2   5  22      302.71      304.16      8.74 o 
   3   5  22      356.52      321.01      9.75 o 
   4   5  22       20.05       16.66      3.59 o 
   5   5  22       49.02       48.96      5.28 o 
   6   5  22        6.56       -4.50      3.02 o 
   7   5  22      219.48      259.37     11.42 o 
   8   5  22       13.87        6.68      4.50 o 
 -11   6  22       63.47       82.36      6.13 o 
 -10   6  22      107.38      101.02      7.29 o 
  -9   6  22       26.03       24.43      5.10 o 
  -8   6  22      233.69      235.05     11.30 o 
  -7   6  22       47.83       55.05      5.16 o 
  -6   6  22       32.48       26.22      3.93 o 
  -5   6  22       79.84       82.54      4.68 o 
  -4   6  22       23.66       17.62      2.97 o 
  -3   6  22      510.57      471.09      9.26 o 
  -2   6  22       24.11       18.44      3.42 o 
  -1   6  22      869.03      829.25     12.62 o 
   0   6  22      133.17      127.17      6.28 o 
   1   6  22      254.95      234.37      8.66 o 
   2   6  22      166.14      155.79      7.12 o 
   3   6  22      147.02      134.46      8.28 o 
   4   6  22      271.66      277.05     10.52 o 
   5   6  22       59.93       63.07      6.06 o 
   6   6  22      173.01      184.32     10.48 o 
   7   6  22       43.52       37.06      5.71 o 
 -10   7  22       34.14       32.20      4.59 o 
  -9   7  22      132.77      138.39      8.45 o 
  -8   7  22       61.19       64.66      6.78 o 
  -7   7  22      214.77      194.89      9.59 o 
  -6   7  22      252.58      256.33      8.58 o 
  -5   7  22       12.19       13.26      3.37 o 
  -4   7  22       76.63       64.68      4.89 o 
  -3   7  22      119.37      109.57      5.93 o 
  -2   7  22       91.81       87.38      6.19 o 
  -1   7  22      157.36      166.90      6.55 o 
   0   7  22       67.94       58.82      4.50 o 
   1   7  22       78.67       81.62      8.96 o 
   2   7  22       40.08       46.02      7.41 o 
   3   7  22      429.32      408.17     11.73 o 
   4   7  22       10.84        8.16      4.93 o 
   5   7  22       46.51       41.84      6.75 o 
   6   7  22       53.74       50.53      5.92 o 
   7   7  22      220.78      238.51     26.91 o 
  -9   8  22      100.17       84.40     18.35 o 
  -8   8  22       76.11       85.39     10.62 o 
  -7   8  22      156.99      151.33      7.87 o 
  -6   8  22      184.21      198.88      7.83 o 
  -5   8  22       40.47       39.21      4.35 o 
  -4   8  22      113.75      108.63      6.20 o 
  -3   8  22      329.39      325.50      9.05 o 
  -2   8  22        3.17        6.69      3.14 o 
  -1   8  22      497.96      478.86     10.83 o 
   0   8  22       66.56       60.35      5.53 o 
   1   8  22       13.35       15.17      3.40 o 
   2   8  22      386.60      373.05     10.43 o 
   3   8  22       12.53       11.11      4.38 o 
   4   8  22        8.94        4.62      4.30 o 
   5   8  22       73.52       88.36      7.00 o 
   6   8  22       79.40       88.07     14.68 o 
  -8   9  22       66.62       57.49     15.90 o 
  -7   9  22       57.32       54.85      5.21 o 
  -6   9  22       66.42       72.22      5.03 o 
  -5   9  22       18.19       11.31      3.35 o 
  -4   9  22      151.61      159.18      7.34 o 
  -3   9  22        0.78        0.80      3.05 o 
  -2   9  22       83.20       83.98      5.82 o 
  -1   9  22      253.43      261.40      8.91 o 
   0   9  22       17.73       12.98      3.92 o 
   1   9  22        4.13        4.51      4.85 o 
   2   9  22       15.19        9.38      4.40 o 
   3   9  22       67.43       83.11      6.42 o 
  -6  10  22      166.51      184.58     19.57 o 
  -5  10  22        4.00        1.83      7.95 o 
  -4  10  22      419.76      457.44     10.47 o 
  -3  10  22       12.21       16.05      3.57 o 
  -2  10  22       12.16       14.01      3.61 o 
  -1  10  22       32.01       20.25      4.07 o 
   0  10  22       47.01       46.58      5.00 o 
   1  10  22       36.08       35.92      7.70 o 
   2  10  22       62.04       81.95     12.97 o 
 -12   0  23      214.19      187.21     14.70 o 
 -11   0  23      336.80      267.86     22.02 o 
  -9   0  23       33.57       32.42      6.92 o 
  -8   0  23       68.67       79.34      9.05 o 
  -7   0  23      296.00      324.95     14.25 o 
  -6   0  23       11.56       12.23      5.19 o 
  -5   0  23       17.02       14.27      4.98 o 
  -4   0  23        1.37       -0.44      6.12 o 
  -3   0  23      798.51      793.94     25.69 o 
  -2   0  23      162.32      156.94      9.69 o 
  -1   0  23        6.00       16.89      5.71 o 
   0   0  23      765.20      726.39     16.21 o 
   1   0  23      843.75      858.74     15.69 o 
   2   0  23        7.71        1.22      4.89 o 
   3   0  23      493.10      477.93     17.71 o 
   4   0  23        5.55       -4.89      4.32 o 
   5   0  23       35.08       29.45      7.31 o 
   6   0  23        0.15        6.12      6.12 o 
   7   0  23       97.98      111.30     17.12 o 
   8   0  23       31.07       36.44     15.29 o 
   9   0  23      183.92      207.93     24.46 o 
 -13   1  23        7.12        3.67     11.01 o 
 -12   1  23       79.67       80.84     10.79 o 
 -11   1  23      228.92      213.73     22.02 o 
 -10   1  23       61.84       50.03      7.78 o 
  -9   1  23        4.13        3.09      3.48 o 
  -8   1  23        0.41        0.04      3.42 o 
  -7   1  23       65.55       63.47      4.89 o 
  -6   1  23       30.41       24.96      3.65 o 
  -5   1  23        8.81        2.39      2.80 o 
  -4   1  23      543.44      493.82     10.00 o 
  -3   1  23      268.37      235.27      7.77 o 
  -2   1  23       31.67       30.21      3.06 o 
  -1   1  23      809.66      742.93     11.52 o 
   0   1  23      253.85      247.84      6.88 o 
   1   1  23      156.72      220.94      5.89 o 
   2   1  23      177.16      201.77      6.36 o 
   3   1  23      277.39      284.04      8.71 o 
   4   1  23      147.01      123.44      8.09 o 
   5   1  23       20.14       19.35      6.39 o 
   6   1  23       13.74       15.47      5.00 o 
   7   1  23       25.28       34.25      6.33 o 
   8   1  23       18.94       30.02      7.65 o 
   9   1  23       46.18       59.93     15.90 o 
 -13   2  23        7.57      -11.01      9.79 o 
 -12   2  23       59.79       59.33     15.90 o 
 -11   2  23      127.82      115.77     11.83 o 
 -10   2  23       38.12       29.72      5.12 o 
  -9   2  23       23.51       23.89      3.79 o 
  -8   2  23      311.97      336.64      8.60 o 
  -7   2  23      205.63      224.91      7.72 o 
  -6   2  23      134.79      131.68      5.66 o 
  -5   2  23      525.90      475.27      9.00 o 
  -4   2  23       86.72       58.97      3.93 o 
  -3   2  23       39.19       41.82      3.48 o 
  -2   2  23       75.69       62.50      3.42 o 
  -1   2  23      546.82      549.86     10.01 o 
   0   2  23     1754.04     1677.15     17.00 o 
   1   2  23       31.49       39.96      4.08 o 
   2   2  23       48.32       37.94      4.20 o 
   3   2  23      628.34      594.35     15.40 o 
   4   2  23       11.23       10.02      3.59 o 
   5   2  23        0.58        1.57      3.12 o 
   6   2  23      154.64      181.47      9.26 o 
   7   2  23      143.60      161.19      9.88 o 
   8   2  23       13.50       18.14      5.36 o 
   9   2  23       55.49       51.37     14.68 o 
 -12   3  23        4.44        1.69      3.72 o 
 -11   3  23      129.09      130.42     10.11 o 
 -10   3  23       20.67       23.51      4.36 o 
  -9   3  23      178.28      166.67      7.13 o 
  -8   3  23       82.12       83.02      5.29 o 
  -7   3  23       34.07       33.13      3.60 o 
  -6   3  23        4.75        2.23      2.33 o 
  -5   3  23       34.26       36.01      3.37 o 
  -4   3  23       20.29       13.67      2.63 o 
  -3   3  23      118.72      121.10      4.92 o 
  -2   3  23        6.65        4.32      1.91 o 
  -1   3  23      365.23      330.36      6.70 o 
   0   3  23       23.97       33.40      3.60 o 
   1   3  23      495.84      503.78      9.31 o 
   2   3  23      489.10      519.44     10.70 o 
   3   3  23       52.60       46.70      4.85 o 
   4   3  23       52.12       57.29      5.61 o 
   5   3  23      160.04      182.98     10.59 o 
   6   3  23       30.57       30.72      4.74 o 
   7   3  23       18.36       19.95      4.38 o 
   8   3  23       87.56      118.29      8.57 o 
 -12   4  23       50.81       54.01      6.64 o 
 -11   4  23      127.95      106.36      7.27 o 
 -10   4  23      179.14      198.78      9.76 o 
  -9   4  23       76.85       69.52      7.41 o 
  -8   4  23      279.68      316.38     10.81 o 
  -7   4  23      102.67      107.50      5.54 o 
  -6   4  23      368.04      359.32      8.59 o 
  -5   4  23       37.05       24.60      3.22 o 
  -4   4  23      313.85      277.91      6.28 o 
  -3   4  23       83.22       84.50      4.05 o 
  -2   4  23      136.06      137.62      5.60 o 
  -1   4  23      128.34      123.90      5.44 o 
   0   4  23      450.28      450.61      8.80 o 
   1   4  23      802.64      749.00     14.35 o 
   2   4  23      101.52      108.70      6.84 o 
   3   4  23      726.52      727.53     14.81 o 
   4   4  23       88.74       77.84      6.16 o 
   5   4  23       46.16       52.64      5.65 o 
   6   4  23       96.78      112.00      7.69 o 
   7   4  23       12.11        3.70      3.87 o 
   8   4  23        0.61        6.60      4.88 o 
 -11   5  23      163.17      161.97     10.57 o 
 -10   5  23      176.29      168.08      9.69 o 
  -9   5  23       96.32       96.57      7.44 o 
  -8   5  23       53.83       68.16      5.71 o 
  -7   5  23       83.93       92.00      6.16 o 
  -6   5  23        0.05       -1.10      2.92 o 
  -5   5  23       21.46       28.28      3.25 o 
  -4   5  23       82.03       57.40      4.39 o 
  -3   5  23       17.78       14.81      2.65 o 
  -2   5  23      427.14      416.01      8.56 o 
  -1   5  23      585.69      534.95      9.82 o 
   0   5  23       29.30       28.22      3.86 o 
   1   5  23      253.35      226.47      7.92 o 
   2   5  23      674.22      682.00     14.31 o 
   3   5  23      269.85      271.74     12.22 o 
   4   5  23        0.88       -0.36      2.84 o 
   5   5  23       16.25       10.26      3.75 o 
   6   5  23       23.56       21.37      4.47 o 
   7   5  23      174.26      177.44     10.02 o 
 -11   6  23       38.54       51.51      9.84 o 
 -10   6  23       89.33      110.45      7.30 o 
  -9   6  23        3.14        0.07      6.04 o 
  -8   6  23      281.62      287.64     10.57 o 
  -7   6  23      235.95      227.21      8.68 o 
  -6   6  23      265.62      255.99     11.65 o 
  -5   6  23      144.31      125.67      6.19 o 
  -4   6  23      345.85      318.00      7.76 o 
  -3   6  23      196.16      185.86      9.57 o 
  -2   6  23      639.81      644.64     11.07 o 
  -1   6  23      166.79      173.88      6.49 o 
   0   6  23       22.96       20.16      3.69 o 
   1   6  23       34.14       25.31      3.86 o 
   2   6  23      222.66      215.31      9.15 o 
   3   6  23       28.50       18.91      3.55 o 
   4   6  23       43.84       49.29      6.03 o 
   5   6  23        7.05        5.12      3.47 o 
   6   6  23      101.89      133.34      8.77 o 
   7   6  23       16.51        8.40      6.44 o 
 -10   7  23       43.59       37.08      7.69 o 
  -9   7  23       72.46       71.12      6.86 o 
  -8   7  23      137.35      130.77      9.34 o 
  -7   7  23        5.21        8.41      4.24 o 
  -6   7  23        3.30        2.02      3.25 o 
  -5   7  23       69.36       79.34      5.38 o 
  -4   7  23        3.32        5.75      3.22 o 
  -3   7  23       63.17       63.60      5.12 o 
  -2   7  23       25.42       24.44      4.05 o 
  -1   7  23      330.38      357.52      8.64 o 
   0   7  23       40.13       39.66      4.64 o 
   1   7  23      102.19       91.00      5.96 o 
   2   7  23       38.71       36.01      4.39 o 
   3   7  23       44.18       47.38      8.22 o 
   4   7  23      101.59      109.77      7.29 o 
   5   7  23       11.67        9.90      3.66 o 
   6   7  23       76.61       72.16     14.68 o 
  -9   8  23        4.20        8.56     12.23 o 
  -8   8  23      348.05      361.92     10.94 o 
  -7   8  23       43.77       37.18      7.77 o 
  -6   8  23       48.84       54.00      7.11 o 
  -5   8  23      369.15      375.17      9.93 o 
  -4   8  23      161.57      177.87      7.56 o 
  -3   8  23       64.44       66.99      5.18 o 
  -2   8  23      342.01      331.32      9.88 o 
  -1   8  23       92.53       83.92      5.75 o 
   0   8  23      168.36      160.52      7.62 o 
   1   8  23       11.13        5.95      4.75 o 
   2   8  23      126.48      124.71      7.07 o 
   3   8  23        8.22       12.26      4.00 o 
   4   8  23       83.42       92.40     11.30 o 
  -7   9  23       83.32      118.59     17.12 o 
  -6   9  23      118.76      131.61      6.39 o 
  -5   9  23       36.33       29.38      4.30 o 
  -4   9  23      196.42      196.16      8.08 o 
  -3   9  23       69.48       57.94      5.11 o 
  -2   9  23      173.36      175.66      9.22 o 
  -1   9  23      100.60      112.98      7.91 o 
   0   9  23      140.07      138.26      7.84 o 
   1   9  23       53.05       66.97      5.60 o 
   2   9  23       93.90       98.85      6.67 o 
   3   9  23       43.16       36.69     13.45 o 
  -5  10  23      386.04      413.58     19.33 o 
  -4  10  23       82.71       84.62      7.70 o 
  -3  10  23        1.30        0.01      4.04 o 
  -2  10  23       52.62       48.49      8.30 o 
  -1  10  23        8.25        8.63      5.46 o 
   0  10  23       14.43       15.09      7.22 o 
   1  10  23       89.89       81.95     13.45 o 
 -12   0  24      253.40      288.94     20.79 o 
 -11   0  24        1.47        4.89      7.34 o 
 -10   0  24       16.25       12.23      8.56 o 
  -9   0  24       97.78       75.26      9.40 o 
  -8   0  24        2.28        8.19      5.57 o 
  -7   0  24       69.84       75.96      8.52 o 
  -6   0  24       38.02       84.44     11.01 o 
  -5   0  24      724.67      678.50     19.84 o 
  -4   0  24       10.73        6.96      5.57 o 
  -3   0  24        3.46       22.37      5.87 o 
  -2   0  24      403.06      404.04     14.63 o 
  -1   0  24      188.17      194.84      9.13 o 
   0   0  24       88.66      101.16      7.29 o 
   1   0  24      321.22      317.44     11.30 o 
   2   0  24      744.29      730.94     22.04 o 
   3   0  24       65.19       62.26      8.65 o 
   4   0  24        5.40       15.29      7.95 o 
   5   0  24        2.48        2.10      5.35 o 
   6   0  24       23.43       39.14      9.79 o 
   7   0  24      152.94      166.35     20.79 o 
   8   0  24        4.07        6.29     12.23 o 
 -12   1  24       28.71       21.07      5.37 o 
 -11   1  24       28.17       17.05      6.76 o 
 -10   1  24      179.73      217.07     14.25 o 
  -9   1  24       66.68       73.70      6.69 o 
  -8   1  24       12.09       10.57      4.94 o 
  -7   1  24       85.48       96.43      6.82 o 
  -6   1  24       60.42       62.30      5.79 o 
  -5   1  24      115.02      140.63      7.26 o 
  -4   1  24      154.39      138.31      9.38 o 
  -3   1  24       44.00       34.51      4.66 o 
  -2   1  24       23.48       16.85      3.31 o 
  -1   1  24     1299.20     1248.76     17.77 o 
   0   1  24      464.65      430.12      8.97 o 
   1   1  24       16.28        9.66      3.14 o 
   2   1  24        8.57       10.01      3.10 o 
   3   1  24      232.66      218.76     13.11 o 
   4   1  24       63.67       60.53      7.45 o 
   5   1  24       21.44       22.54      5.65 o 
   6   1  24       33.64       43.67      6.99 o 
   7   1  24       22.32       28.57      9.12 o 
   8   1  24        4.56        4.89      4.94 o 
 -12   2  24      155.80      148.96     11.05 o 
 -11   2  24       42.67       48.53      8.81 o 
 -10   2  24       42.00       37.94      5.45 o 
  -9   2  24      246.38      231.86      7.85 o 
  -8   2  24       85.93       76.01      5.63 o 
  -7   2  24       20.13       21.14      3.74 o 
  -6   2  24       18.91       12.90      3.47 o 
  -5   2  24      111.34      118.94      5.41 o 
  -4   2  24      183.36      219.50      7.84 o 
  -3   2  24      461.15      429.72      9.68 o 
  -2   2  24       52.66       59.61      4.03 o 
  -1   2  24      677.35      638.19     10.12 o 
   0   2  24      107.97      115.81      5.30 o 
   1   2  24      704.53      737.56     10.50 o 
   2   2  24      188.03      182.89      7.03 o 
   3   2  24      254.92      249.93      9.09 o 
   4   2  24        3.42       -2.79      3.70 o 
   5   2  24       80.02       77.19      6.34 o 
   6   2  24       12.70       21.31      4.50 o 
   7   2  24      188.52      208.30     11.87 o 
   8   2  24       93.65      110.95      9.32 o 
 -12   3  24       43.27       95.02      9.63 o 
 -11   3  24       49.10       49.99      5.63 o 
 -10   3  24      372.99      378.14     10.77 o 
  -9   3  24       29.08       29.27      4.43 o 
  -8   3  24      137.87      152.46      7.35 o 
  -7   3  24       21.25       16.44      3.28 o 
  -6   3  24       89.65      108.42      5.45 o 
  -5   3  24       32.26       24.95      3.37 o 
  -4   3  24      129.06      117.48      5.41 o 
  -3   3  24      270.71      292.38      6.48 o 
  -2   3  24      146.34      133.20      4.84 o 
  -1   3  24      278.48      270.27      6.74 o 
   0   3  24      674.88      703.72     12.10 o 
   1   3  24      144.45      130.31      6.11 o 
   2   3  24      192.11      157.69      6.90 o 
   3   3  24      171.20      176.82      8.18 o 
   4   3  24       15.30       13.04      3.71 o 
   5   3  24      131.22      126.95      7.84 o 
   6   3  24       59.14       77.20      6.74 o 
   7   3  24       40.33       38.82      5.15 o 
   8   3  24      118.75      152.14     10.93 o 
 -12   4  24       14.84       12.61      4.65 o 
 -11   4  24       32.60       31.48      4.67 o 
 -10   4  24      193.50      233.49     10.64 o 
  -9   4  24      371.63      349.91     11.54 o 
  -8   4  24        0.31       26.31      4.29 o 
  -7   4  24       66.37       59.08      4.67 o 
  -6   4  24      196.24      186.41      6.86 o 
  -5   4  24      107.97      102.22      5.33 o 
  -4   4  24      367.26      332.90      7.34 o 
  -3   4  24       55.59       52.75      3.57 o 
  -2   4  24       26.35       24.87      3.47 o 
  -1   4  24      170.08      165.93      6.00 o 
   0   4  24      322.78      300.50      8.23 o 
   1   4  24       33.04       29.60      4.38 o 
   2   4  24      126.13      118.78      7.14 o 
   3   4  24       52.21       48.40      5.13 o 
   4   4  24        9.31        7.45      3.52 o 
   5   4  24        9.41        9.11      4.47 o 
   6   4  24      273.46      319.79     11.59 o 
   7   4  24      243.79      258.53     11.63 o 
   8   4  24       41.55       30.58     12.23 o 
 -11   5  24       24.20       21.82      4.46 o 
 -10   5  24      287.59      281.54     13.06 o 
  -9   5  24       58.28       55.84      6.80 o 
  -8   5  24       29.80       18.10      3.87 o 
  -7   5  24       12.43       13.48      3.88 o 
  -6   5  24       73.18       73.11      5.35 o 
  -5   5  24       22.71       22.02      3.58 o 
  -4   5  24      145.22      123.44      5.65 o 
  -3   5  24      310.26      332.26      9.48 o 
  -2   5  24      464.63      469.13      9.36 o 
  -1   5  24      201.89      200.21      7.48 o 
   0   5  24      120.74      134.12      5.96 o 
   1   5  24       56.62       53.29      5.70 o 
   2   5  24      385.31      359.61     10.77 o 
   3   5  24      276.96      303.30     15.54 o 
   4   5  24        2.89        5.56      3.12 o 
   5   5  24       29.25       23.47      4.24 o 
   6   5  24       16.29       11.68      5.08 o 
   7   5  24      220.10      284.66     13.51 o 
 -10   6  24      165.73      196.11      9.16 o 
  -9   6  24      161.52      153.68      8.79 o 
  -8   6  24       58.35       69.57      5.87 o 
  -7   6  24        5.09        5.19      3.59 o 
  -6   6  24       72.79      100.52      6.93 o 
  -5   6  24       54.15       53.00      4.70 o 
  -4   6  24       62.25       59.53      5.19 o 
  -3   6  24       42.53       66.36      4.51 o 
  -2   6  24      165.48      161.32      7.28 o 
  -1   6  24        4.16        5.36      2.72 o 
   0   6  24       46.74       57.76      4.87 o 
   1   6  24       17.92       14.94      3.57 o 
   2   6  24      223.24      195.23      9.13 o 
   3   6  24       61.05       65.04      6.82 o 
   4   6  24       27.44       24.12      4.35 o 
   5   6  24      116.70      122.86      8.10 o 
   6   6  24      328.57      381.31     13.14 o 
  -9   7  24       44.93       40.80      5.34 o 
  -8   7  24      125.44      112.04      7.94 o 
  -7   7  24      254.81      282.64     11.20 o 
  -6   7  24       42.97       47.63      5.51 o 
  -5   7  24        0.91        6.17      3.06 o 
  -4   7  24       26.11       27.57      4.28 o 
  -3   7  24       29.37       29.80      4.27 o 
  -2   7  24      360.97      345.74     13.77 o 
  -1   7  24       25.86       34.43      4.08 o 
   0   7  24       29.22       20.94      4.38 o 
   1   7  24      130.45      127.79      6.92 o 
   2   7  24        9.27        2.42      3.52 o 
   3   7  24       33.59       33.80      5.22 o 
   4   7  24       48.82       46.25      7.94 o 
   5   7  24       19.54       14.76      4.45 o 
  -8   8  24       66.14       80.26     10.85 o 
  -7   8  24       16.29       14.78      4.66 o 
  -6   8  24       14.24       11.56      3.47 o 
  -5   8  24      370.06      413.53     10.56 o 
  -4   8  24        0.72        1.79      3.12 o 
  -3   8  24       26.84       19.13      4.10 o 
  -2   8  24       37.03       37.02      4.39 o 
  -1   8  24      272.75      264.98     12.40 o 
   0   8  24      172.49      172.69      7.77 o 
   1   8  24       73.41       72.66      5.71 o 
   2   8  24        4.80        6.74      5.01 o 
   3   8  24       35.07       37.20      6.43 o 
  -6   9  24       22.54        9.52      5.15 o 
  -5   9  24       45.47       59.30      5.31 o 
  -4   9  24       38.91       33.45      4.11 o 
  -3   9  24      152.14      160.61      7.08 o 
  -2   9  24       11.79        9.19      4.65 o 
  -1   9  24       96.60      111.30      7.43 o 
   0   9  24       22.35       19.27      4.60 o 
   1   9  24      215.57      240.76     11.00 o 
   2   9  24       22.10       15.90      9.79 o 
   3   9  24       90.38      105.19     19.57 o 
  -3  10  24       23.64       39.12      9.05 o 
  -2  10  24       68.48       58.62     20.18 o 
  -1  10  24       23.76       46.48     14.68 o 
 -12   0  25      211.03      190.04     15.12 o 
 -11   0  25        4.64       -1.22      8.56 o 
 -10   0  25       51.79       48.93     12.23 o 
  -9   0  25        1.32        0.94      5.57 o 
  -8   0  25        2.69        3.58      5.57 o 
  -7   0  25        7.49       17.12      6.05 o 
  -6   0  25      264.68      259.69     13.22 o 
  -5   0  25       56.73       64.93      8.52 o 
  -4   0  25       24.18       19.08      6.11 o 
  -3   0  25      132.24      160.46     11.14 o 
  -2   0  25       64.58       46.48      6.76 o 
  -1   0  25      256.31      222.66      9.84 o 
   0   0  25       61.63       74.88      6.80 o 
   1   0  25     1231.05     1275.40     29.91 o 
   2   0  25      108.88      103.78      9.92 o 
   3   0  25        4.57        4.14      9.79 o 
   4   0  25       41.76       37.58      7.91 o 
   5   0  25       24.74       31.80      9.79 o 
   6   0  25        2.13       11.01      7.34 o 
   7   0  25       60.15       42.81     12.23 o 
 -12   1  25       73.78       69.88     17.74 o 
 -11   1  25       16.40       25.51      6.96 o 
 -10   1  25      132.19      138.62     13.36 o 
  -9   1  25      149.42      143.67      8.50 o 
  -8   1  25       92.78       99.41      7.13 o 
  -7   1  25        0.61       -0.82      3.80 o 
  -6   1  25       26.15       28.65      4.96 o 
  -5   1  25       75.29       58.91      5.58 o 
  -4   1  25       92.22       94.12      6.43 o 
  -3   1  25      322.80      309.13      9.59 o 
  -2   1  25      771.71      734.44     20.30 o 
  -1   1  25      848.27      811.86     13.97 o 
   0   1  25       28.45       36.89      3.75 o 
   1   1  25        5.96       14.07      3.25 o 
   2   1  25       68.71       68.50      6.00 o 
   3   1  25       32.28       31.07      5.94 o 
   4   1  25        7.87        7.84      4.44 o 
   5   1  25       51.98       66.69      7.70 o 
   6   1  25      125.32      146.80     11.52 o 
   7   1  25      163.67      208.72     13.45 o 
   8   1  25      188.58      211.60     24.46 o 
 -12   2  25      137.54      158.23     35.47 o 
 -11   2  25      185.49      191.10     12.04 o 
 -10   2  25       15.68       20.25      5.56 o 
  -9   2  25       10.41        0.84      3.71 o 
  -8   2  25       47.27       51.29      8.06 o 
  -7   2  25       76.96       72.72      5.40 o 
  -6   2  25       16.67       11.61      3.54 o 
  -5   2  25       89.01      102.65      5.98 o 
  -4   2  25        1.14        0.33      3.32 o 
  -3   2  25      276.65      273.61      7.85 o 
  -2   2  25      116.81      122.59      5.58 o 
  -1   2  25       80.06       68.13      4.56 o 
   0   2  25       86.65       91.30      5.65 o 
   1   2  25      406.78      399.80     10.36 o 
   2   2  25       70.13       61.58      5.84 o 
   3   2  25        2.67        1.68      3.80 o 
   4   2  25       81.93       76.36      6.08 o 
   5   2  25       12.86        6.39      4.53 o 
   6   2  25       46.93       49.55      6.40 o 
   7   2  25       43.90       52.03     10.08 o 
   8   2  25      107.67      134.54     20.79 o 
 -12   3  25       70.33       79.01     11.24 o 
 -11   3  25       46.27       59.10      6.01 o 
 -10   3  25       34.58       23.13      4.76 o 
  -9   3  25      166.68      170.14      8.61 o 
  -8   3  25       43.23       38.60      5.21 o 
  -7   3  25       14.53       15.54      3.84 o 
  -6   3  25        7.72       10.54      3.25 o 
  -5   3  25       51.47       34.27      5.02 o 
  -4   3  25      111.70      106.12      5.32 o 
  -3   3  25      256.15      250.75      6.54 o 
  -2   3  25      306.32      298.18      7.33 o 
  -1   3  25       22.59       22.85      3.47 o 
   0   3  25      230.90      235.14      9.12 o 
   1   3  25      309.05      314.51      9.45 o 
   2   3  25      145.02      148.75     10.96 o 
   3   3  25       18.38       20.82      4.09 o 
   4   3  25       61.03       78.56      6.54 o 
   5   3  25       39.55       28.00      4.55 o 
   6   3  25      188.26      202.89     10.10 o 
   7   3  25      174.04      192.10     10.34 o 
 -11   4  25      144.21      137.22      7.93 o 
 -10   4  25       85.59       86.23      6.54 o 
  -9   4  25      371.79      399.72     12.05 o 
  -8   4  25       24.37       24.51      3.72 o 
  -7   4  25        0.36       -3.28      2.59 o 
  -6   4  25       88.25       67.26      4.90 o 
  -5   4  25       38.08       31.51      3.75 o 
  -4   4  25        8.11       13.37      2.98 o 
  -3   4  25      157.74      149.48      7.22 o 
  -2   4  25      392.56      405.94      9.44 o 
  -1   4  25       71.89       78.35      4.63 o 
   0   4  25      480.51      484.08     10.52 o 
   1   4  25      135.76      148.03      7.69 o 
   2   4  25      344.81      349.10     10.64 o 
   3   4  25       77.52       79.79      8.10 o 
   4   4  25       31.56       41.24      4.96 o 
   5   4  25       10.08        8.92      4.00 o 
   6   4  25      188.04      206.02     10.15 o 
   7   4  25       75.94       67.96      7.73 o 
 -11   5  25       25.47       29.89      5.83 o 
 -10   5  25       31.31       19.52      6.11 o 
  -9   5  25       55.57       45.17      5.58 o 
  -8   5  25       63.94       60.96      5.48 o 
  -7   5  25      278.48      289.11      9.50 o 
  -6   5  25       10.86       10.61      3.11 o 
  -5   5  25       16.53       11.36      3.48 o 
  -4   5  25      205.14      167.69      8.84 o 
  -3   5  25      773.50      759.44     12.20 o 
  -2   5  25       79.69       78.46      4.94 o 
  -1   5  25        7.61       10.16      3.09 o 
   0   5  25      542.96      546.27     11.41 o 
   1   5  25      242.69      253.64     11.67 o 
   2   5  25       51.24       54.90      5.71 o 
   3   5  25       62.45       65.29      6.88 o 
   4   5  25       65.84       68.52      8.69 o 
   5   5  25       11.66       10.87      3.87 o 
   6   5  25      163.43      172.90      9.75 o 
   7   5  25      123.35      119.73     12.52 o 
 -10   6  25       44.58       34.86      5.16 o 
  -9   6  25      346.38      378.89     14.04 o 
  -8   6  25      194.03      210.55      8.91 o 
  -7   6  25       40.15       38.92      5.42 o 
  -6   6  25      209.49      211.69      9.69 o 
  -5   6  25       35.76       27.85      6.00 o 
  -4   6  25        7.16        0.23      2.76 o 
  -3   6  25        4.16        5.89      2.88 o 
  -2   6  25      230.46      240.18      9.46 o 
  -1   6  25       72.08       69.05      5.32 o 
   0   6  25      527.17      501.64     11.14 o 
   1   6  25       26.48       24.68      4.41 o 
   2   6  25      269.71      268.63     15.85 o 
   3   6  25       22.19       15.15      4.77 o 
   4   6  25       34.05       42.49      7.06 o 
   5   6  25       24.33       30.49      5.08 o 
   6   6  25      245.53      270.31     28.13 o 
  -9   7  25      139.06      164.70     22.02 o 
  -8   7  25       42.89       53.25      5.81 o 
  -7   7  25       13.34        7.64      4.23 o 
  -6   7  25       16.99       15.94      4.51 o 
  -5   7  25       19.62       26.40      4.07 o 
  -4   7  25      100.09      111.29      6.72 o 
  -3   7  25      106.44       91.50      5.86 o 
  -2   7  25        6.41        6.75      3.06 o 
  -1   7  25      121.38      122.35      6.14 o 
   0   7  25        5.68        6.31      3.25 o 
   1   7  25       74.01       66.96      5.41 o 
   2   7  25      201.61      222.20      9.93 o 
   3   7  25       59.52       48.12      6.36 o 
   4   7  25       55.44       61.98      7.03 o 
  -8   8  25      248.05      286.21     23.24 o 
  -7   8  25      121.62      149.62      8.93 o 
  -6   8  25       63.47       82.41      6.23 o 
  -5   8  25      128.64      137.06      7.04 o 
  -4   8  25       50.01       55.48      5.26 o 
  -3   8  25        2.46        6.17      3.34 o 
  -2   8  25      430.38      403.23     10.49 o 
  -1   8  25       26.52       36.31      4.49 o 
   0   8  25        7.29        8.90      3.47 o 
   1   8  25      155.41      158.36      8.93 o 
   2   8  25       21.19       12.41      5.36 o 
   3   8  25        6.43       -9.79      7.34 o 
  -6   9  25      112.63      120.93     12.94 o 
  -5   9  25        4.84       -6.61      5.30 o 
  -4   9  25      114.45      119.85      7.29 o 
  -3   9  25      112.70      133.04      9.71 o 
  -2   9  25       29.46       28.18      3.99 o 
  -1   9  25       62.64       69.85      5.95 o 
   0   9  25       68.24       70.40      6.58 o 
   1   9  25        3.70       -4.16      6.11 o 
   2   9  25       46.91       62.38     17.12 o 
 -12   0  26       23.06       37.92     13.45 o 
 -11   0  26        4.58        3.36     12.23 o 
 -10   0  26       13.23        5.30      6.44 o 
  -9   0  26       30.33       27.81     15.90 o 
  -8   0  26       22.38        9.05     11.01 o 
  -7   0  26      114.44      113.84     10.79 o 
  -6   0  26      628.92      690.38     21.94 o 
  -5   0  26        2.68       -1.51      5.19 o 
  -4   0  26       17.54       10.66      5.87 o 
  -3   0  26        4.86        6.29      5.87 o 
  -2   0  26      800.83      756.58     44.64 o 
  -1   0  26      777.41      688.23     20.31 o 
   0   0  26        6.51       15.41      5.36 o 
   1   0  26        2.29       15.00      4.67 o 
   2   0  26      264.83      284.12     14.25 o 
   3   0  26       22.50       24.82     15.29 o 
   4   0  26        7.34       14.07      7.34 o 
   5   0  26       86.80       88.07     14.68 o 
   6   0  26        5.57       12.23      7.34 o 
   7   0  26       17.19        2.45      8.56 o 
 -12   1  26      105.28       90.21     12.52 o 
 -11   1  26       79.34       74.13      7.30 o 
 -10   1  26      135.79      152.58     12.61 o 
  -9   1  26       82.88       85.04      7.21 o 
  -8   1  26       45.94       46.60      6.07 o 
  -7   1  26        6.49        8.26      4.28 o 
  -6   1  26       51.22       52.51      5.90 o 
  -5   1  26       13.42       10.44      4.43 o 
  -4   1  26      172.14      164.25      7.77 o 
  -3   1  26      335.07      320.74      9.97 o 
  -2   1  26     1191.19     1111.43     19.06 o 
  -1   1  26      240.85      231.39      8.07 o 
   0   1  26      462.31      454.90     10.69 o 
   1   1  26      321.47      358.52     10.32 o 
   2   1  26      197.39      182.21      9.14 o 
   3   1  26       82.86       96.69      9.50 o 
   4   1  26       12.28       23.21      7.20 o 
   5   1  26      176.61      187.23     12.46 o 
   6   1  26        6.19        8.84      4.01 o 
   7   1  26       47.62       60.73      7.98 o 
 -12   2  26        9.55        1.83     10.40 o 
 -11   2  26        9.48        6.54      4.83 o 
 -10   2  26       13.14       16.29      5.38 o 
  -9   2  26       24.94       23.48      4.83 o 
  -8   2  26       19.77       22.32      4.58 o 
  -7   2  26        0.15        4.85      4.56 o 
  -6   2  26      370.88      356.78     12.00 o 
  -5   2  26       76.17       92.70      6.89 o 
  -4   2  26        0.70       -2.11      3.59 o 
  -3   2  26      159.76      147.54      7.55 o 
  -2   2  26       47.10       52.95      5.55 o 
  -1   2  26      834.74      777.97     14.01 o 
   0   2  26       44.79       49.78      4.89 o 
   1   2  26       16.54       18.55      5.56 o 
   2   2  26       67.73       56.75     10.84 o 
   3   2  26        3.57        8.25      4.32 o 
   4   2  26       10.61       15.71      8.89 o 
   5   2  26      206.31      270.02     14.58 o 
   6   2  26       79.49       80.98      7.55 o 
   7   2  26      177.54      220.48     12.66 o 
 -11   3  26       59.31       68.67      7.44 o 
 -10   3  26      125.69      128.71      8.91 o 
  -9   3  26       78.19       88.71      6.44 o 
  -8   3  26        0.02       -6.02      3.78 o 
  -7   3  26       71.93       61.30      5.38 o 
  -6   3  26      176.82      144.98      7.09 o 
  -5   3  26       39.96       28.33      4.35 o 
  -4   3  26       25.73       24.16      3.97 o 
  -3   3  26       85.65       88.67      6.52 o 
  -2   3  26      378.71      372.44      9.77 o 
  -1   3  26      344.77      348.91     10.02 o 
   0   3  26     1041.95      995.50     15.41 o 
   1   3  26      449.60      465.08     11.65 o 
   2   3  26      646.54      606.22     27.89 o 
   3   3  26       31.80       36.96      4.76 o 
   4   3  26       17.79       17.06      4.06 o 
   5   3  26        6.31       13.71      4.31 o 
   6   3  26      191.99      221.19     10.64 o 
   7   3  26      166.00      239.48     15.50 o 
 -11   4  26        6.19        4.86      4.58 o 
 -10   4  26       23.08       33.67      4.79 o 
  -9   4  26      147.68      164.12      7.37 o 
  -8   4  26       27.49       28.72      4.47 o 
  -7   4  26       94.84       89.77      6.27 o 
  -6   4  26      115.92      126.56      6.17 o 
  -5   4  26       40.24       31.14      4.03 o 
  -4   4  26       14.66       15.75      3.18 o 
  -3   4  26        6.11        3.86      3.20 o 
  -2   4  26      107.40       96.74      5.25 o 
  -1   4  26      386.40      381.25      9.49 o 
   0   4  26       83.09       86.79      6.34 o 
   1   4  26       76.49       81.64      6.16 o 
   2   4  26      341.47      331.75     10.55 o 
   3   4  26       43.81       45.23      4.97 o 
   4   4  26       46.74       37.56      4.92 o 
   5   4  26      181.25      206.46     10.22 o 
   6   4  26       78.53       96.64      7.82 o 
   7   4  26       44.81       45.26     12.23 o 
 -10   5  26      192.59      207.82      8.57 o 
  -9   5  26       39.49       46.11      5.08 o 
  -8   5  26      131.87      140.46      7.66 o 
  -7   5  26       94.42      100.11      5.92 o 
  -6   5  26        2.63       -3.44      3.13 o 
  -5   5  26       38.28       38.22      4.55 o 
  -4   5  26      291.68      294.89      9.22 o 
  -3   5  26       50.47       51.50      4.34 o 
  -2   5  26        1.89        0.45      2.63 o 
  -1   5  26      307.76      300.26      8.17 o 
   0   5  26       42.61       39.93      5.05 o 
   1   5  26      546.27      563.65     18.37 o 
   2   5  26       36.39       41.72      6.74 o 
   3   5  26        9.31       -2.61      4.28 o 
   4   5  26       25.16       22.28      4.40 o 
   5   5  26      209.99      218.01     10.72 o 
   6   5  26      331.17      376.82     21.89 o 
  -9   6  26      281.21      299.19      9.64 o 
  -8   6  26       62.80       65.59      7.10 o 
  -7   6  26       71.96       83.36      7.01 o 
  -6   6  26       19.61       19.12      7.19 o 
  -5   6  26      245.38      269.02      9.30 o 
  -4   6  26       33.56       34.73      3.97 o 
  -3   6  26       62.52       57.71      4.53 o 
  -2   6  26       38.29       35.87      4.80 o 
  -1   6  26       80.41       68.54      5.57 o 
   0   6  26       30.88       33.41      4.28 o 
   1   6  26       31.50       29.37      4.74 o 
   2   6  26      192.03      213.05     12.94 o 
   3   6  26       52.31       62.83      7.15 o 
   4   6  26       39.82       41.82     13.77 o 
   5   6  26        3.98        1.79      6.44 o 
  -8   7  26      239.87      264.89     11.00 o 
  -7   7  26      135.19      134.50      8.66 o 
  -6   7  26       36.50       38.62      5.45 o 
  -5   7  26       26.26       27.84      4.77 o 
  -4   7  26       13.20       11.62      3.57 o 
  -3   7  26      190.35      182.55      7.19 o 
  -2   7  26        2.39        4.41      3.09 o 
  -1   7  26       11.38        8.31      3.17 o 
   0   7  26       30.36       25.76      4.22 o 
   1   7  26      399.66      408.12     12.26 o 
   2   7  26      156.68      159.84      8.94 o 
   3   7  26      166.78      180.43     10.81 o 
   4   7  26       94.76      129.65     17.12 o 
  -7   8  26       14.43       30.58     11.01 o 
  -6   8  26       73.24       84.92      6.56 o 
  -5   8  26       71.78       62.50      4.96 o 
  -4   8  26       27.44       16.32      4.17 o 
  -3   8  26       91.12       84.73      6.02 o 
  -2   8  26       52.83       50.72      4.96 o 
  -1   8  26       46.29       50.09      5.00 o 
   0   8  26        3.24        1.49      3.28 o 
   1   8  26       93.65       94.48      6.64 o 
   2   8  26       25.56       36.92      8.14 o 
  -4   9  26      177.70      166.50     11.47 o 
  -3   9  26       62.73       68.80      6.24 o 
  -2   9  26       32.82       30.34      5.53 o 
  -1   9  26       31.15       26.88      5.51 o 
   0   9  26       87.70      127.21     17.12 o 
 -11   0  27      179.86      192.07     15.12 o 
 -10   0  27      117.81      120.44     12.52 o 
  -9   0  27       34.66       39.67      8.18 o 
  -8   0  27        4.23        1.83      6.05 o 
  -7   0  27        0.01        6.12      6.05 o 
  -6   0  27      761.55      764.82     22.81 o 
  -5   0  27       88.36       95.39     10.27 o 
  -4   0  27       92.48       81.05      9.40 o 
  -3   0  27        0.78       14.92      6.11 o 
  -2   0  27        4.34        1.69      5.19 o 
  -1   0  27      762.37      819.97     23.30 o 
   0   0  27        0.00       11.88      5.87 o 
   1   0  27        6.44       10.09      4.98 o 
   2   0  27       57.68       59.12      8.65 o 
   3   0  27       11.25       20.30      6.11 o 
   4   0  27        3.62        3.67      6.12 o 
   5   0  27        0.12        8.56      6.12 o 
   6   0  27       37.04       62.38     13.45 o 
   7   0  27      172.00      256.86     26.91 o 
 -11   1  27      171.04      165.46     10.05 o 
 -10   1  27      140.74      163.97      9.59 o 
  -9   1  27      239.89      280.22     21.04 o 
  -8   1  27       44.60       46.25      5.90 o 
  -7   1  27       34.24       34.63      5.28 o 
  -6   1  27      142.49      119.61      7.77 o 
  -5   1  27      404.89      401.95     11.82 o 
  -4   1  27       63.86       58.36      5.99 o 
  -3   1  27        9.77       13.28      4.43 o 
  -2   1  27        3.24        4.46      4.15 o 
  -1   1  27       22.96       21.95      4.83 o 
   0   1  27      166.50      177.86      8.67 o 
   1   1  27      750.35      764.80     16.30 o 
   2   1  27       29.48       20.77      4.43 o 
   3   1  27       13.65        6.51      8.27 o 
   4   1  27       14.75       14.22      4.69 o 
   5   1  27      215.95      246.93     14.12 o 
   6   1  27       73.93      100.62     18.96 o 
   7   1  27      131.10      141.88     20.79 o 
 -11   2  27       27.99       34.02      6.25 o 
 -10   2  27       98.11      107.32      8.17 o 
  -9   2  27       84.35       89.59      7.26 o 
  -8   2  27       35.78       33.99      5.06 o 
  -7   2  27      108.60      103.62      7.63 o 
  -6   2  27        1.38        5.39      4.43 o 
  -5   2  27       45.48       34.96      7.41 o 
  -4   2  27        0.92       -1.77      3.71 o 
  -3   2  27      455.64      463.70     12.14 o 
  -2   2  27      142.07      142.63      7.94 o 
  -1   2  27      136.01      130.79      7.81 o 
   0   2  27      124.42      119.51      6.94 o 
   1   2  27       59.15       76.88      7.98 o 
   2   2  27       20.67       18.78      4.61 o 
   3   2  27       87.86       84.42      8.24 o 
   4   2  27       59.21       85.21      8.44 o 
   5   2  27       67.06       85.60      8.11 o 
   6   2  27       70.97       87.40      8.08 o 
   7   2  27       11.73       21.51      7.31 o 
 -11   3  27       11.25       11.01     12.23 o 
 -10   3  27      128.53      133.98      9.11 o 
  -9   3  27       93.13       95.72      6.66 o 
  -8   3  27       41.21       37.09      4.73 o 
  -7   3  27        6.36        7.37      3.91 o 
  -6   3  27       81.74      113.29      6.68 o 
  -5   3  27       51.32       52.90      6.27 o 
  -4   3  27      142.91      140.80      8.12 o 
  -3   3  27      229.77      223.32      9.28 o 
  -2   3  27       23.53       25.30      5.06 o 
  -1   3  27      358.02      347.11     11.55 o 
   0   3  27      182.65      189.40     11.25 o 
   1   3  27      319.61      311.08     13.60 o 
   2   3  27        7.90        4.24      5.06 o 
   3   3  27       74.11       76.06      7.94 o 
   4   3  27       52.30       56.75      7.90 o 
   5   3  27      153.10      157.92     17.65 o 
   6   3  27       99.87       99.79      8.64 o 
 -10   4  27       16.84       13.35      3.95 o 
  -9   4  27       10.73       11.27      3.58 o 
  -8   4  27       60.42       75.89      6.16 o 
  -7   4  27       39.66       42.68      4.92 o 
  -6   4  27      100.41       92.38      6.30 o 
  -5   4  27       27.28       28.51      3.97 o 
  -4   4  27       22.05       30.21      4.41 o 
  -3   4  27      156.94      172.88      8.91 o 
  -2   4  27       62.06       56.66      5.30 o 
  -1   4  27       80.84       85.91      6.43 o 
   0   4  27       80.22       85.19      6.30 o 
   1   4  27       55.49       49.18      5.48 o 
   2   4  27       82.43       83.30      7.24 o 
   3   4  27       93.22      100.51      8.03 o 
   4   4  27       58.59       67.17      7.33 o 
   5   4  27      430.24      434.65     13.04 o 
   6   4  27        4.78       -0.63      4.17 o 
 -10   5  27      210.78      238.58      9.85 o 
  -9   5  27        5.44        0.40      3.47 o 
  -8   5  27      135.73      150.04      7.13 o 
  -7   5  27       24.19       18.93      3.62 o 
  -6   5  27       91.95      100.00      6.59 o 
  -5   5  27       34.57       25.18      4.10 o 
  -4   5  27       52.86       48.79      5.01 o 
  -3   5  27      371.88      388.10     10.43 o 
  -2   5  27       13.62        8.28      3.02 o 
  -1   5  27       29.99       22.39      3.87 o 
   0   5  27       24.21       27.53      4.50 o 
   1   5  27      444.13      491.72     14.19 o 
   2   5  27       94.98       87.32      7.58 o 
   3   5  27       25.21       16.03      7.77 o 
   4   5  27        2.27        2.04      4.59 o 
   5   5  27      131.79      127.25      8.58 o 
  -9   6  27       79.80      102.74      8.83 o 
  -8   6  27      158.52      167.48      8.56 o 
  -7   6  27       35.32       40.85      5.80 o 
  -6   6  27       63.11       76.88      7.03 o 
  -5   6  27       12.69       11.29      3.84 o 
  -4   6  27        6.56        5.67      3.13 o 
  -3   6  27       85.70       81.39      5.27 o 
  -2   6  27        8.28        7.89      3.35 o 
  -1   6  27       55.97       50.90      4.52 o 
   0   6  27       11.03       10.95      4.03 o 
   1   6  27       68.35       55.92      5.75 o 
   2   6  27      145.36      153.19      8.94 o 
   3   6  27       57.32       70.39      7.78 o 
   4   6  27       26.54       35.78      6.20 o 
  -8   7  27       70.36       72.16     14.68 o 
  -7   7  27       22.99       19.04      4.52 o 
  -6   7  27        5.04       -0.50      3.94 o 
  -5   7  27       90.59      102.15      7.95 o 
  -4   7  27      169.46      161.43      6.91 o 
  -3   7  27      107.76       92.63      7.26 o 
  -2   7  27       78.11       70.40      5.14 o 
  -1   7  27       73.20       67.61      5.48 o 
   0   7  27       43.13       39.90      5.01 o 
   1   7  27        4.99        4.65      4.18 o 
   2   7  27      142.69      138.07      8.57 o 
   3   7  27        0.02        7.34      8.56 o 
  -6   8  27      188.00      199.37     20.79 o 
  -5   8  27      102.70       90.25     10.16 o 
  -4   8  27      123.55      132.86      6.75 o 
  -3   8  27      173.45      175.61      8.60 o 
  -2   8  27       13.85       12.82      3.72 o 
  -1   8  27       63.50       67.95      5.58 o 
   0   8  27       41.22       57.05      7.11 o 
   1   8  27       71.90       69.63      8.44 o 
   2   8  27       16.33       -6.12     11.01 o 
 -11   0  28      225.15      199.37     24.46 o 
 -10   0  28       13.98       11.58      7.31 o 
  -9   0  28        1.43       -5.74      5.57 o 
  -8   0  28        7.61       -6.21      6.73 o 
  -7   0  28       80.72      110.01     11.62 o 
  -6   0  28       21.12       16.28      7.95 o 
  -5   0  28       83.49       99.06     10.27 o 
  -4   0  28        0.03        2.27      5.87 o 
  -3   0  28      523.95      490.01     18.46 o 
  -2   0  28       71.60       73.58      9.17 o 
  -1   0  28     1012.38      969.80     29.97 o 
   0   0  28       40.99       54.77      8.65 o 
   1   0  28       91.52       89.29     11.62 o 
   2   0  28       28.36       36.31      7.01 o 
   3   0  28       59.38       69.61      8.81 o 
   4   0  28       11.02       17.12      6.12 o 
   5   0  28        1.28        6.12      4.89 o 
   6   0  28       16.72       26.91     11.01 o 
 -11   1  28       85.77       68.76     11.65 o 
 -10   1  28      128.98      139.53      9.32 o 
  -9   1  28       24.57       29.90      5.58 o 
  -8   1  28       34.40       22.03      7.59 o 
  -7   1  28      268.92      278.44     10.58 o 
  -6   1  28      112.57      105.11      7.88 o 
  -5   1  28       55.13       52.57      5.93 o 
  -4   1  28       22.79       30.71      5.28 o 
  -3   1  28       73.48       71.63      6.52 o 
  -2   1  28       97.74      104.16      7.17 o 
  -1   1  28      374.90      374.51     11.48 o 
   0   1  28       15.93       12.01      4.66 o 
   1   1  28        7.95       11.99      5.03 o 
   2   1  28        9.31        6.03      3.90 o 
   3   1  28        2.18        1.49      5.83 o 
   4   1  28        6.93        9.30      5.88 o 
   5   1  28       32.69       27.07      6.15 o 
   6   1  28       55.58       94.39     12.84 o 
 -11   2  28      132.92      167.57     22.02 o 
 -10   2  28      110.32      107.31      8.65 o 
  -9   2  28        1.50       -5.05      3.88 o 
  -8   2  28      112.22      109.30      7.91 o 
  -7   2  28      162.19      157.25      8.67 o 
  -6   2  28      140.00      156.05      9.53 o 
  -5   2  28       63.39       76.40      6.82 o 
  -4   2  28      103.60      102.80      7.31 o 
  -3   2  28      420.36      396.95     11.62 o 
  -2   2  28      560.13      553.20     13.71 o 
  -1   2  28      489.42      510.56     13.37 o 
   0   2  28      173.54      206.74      9.93 o 
   1   2  28      156.40      157.51     10.59 o 
   2   2  28       10.75        4.89      5.87 o 
   3   2  28        3.85        4.33      3.76 o 
   4   2  28       61.46       58.55      6.40 o 
   5   2  28       99.56      102.56      8.17 o 
   6   2  28      182.79      227.63     12.40 o 
 -10   3  28       32.92       49.05      6.82 o 
  -9   3  28      122.06      130.38      8.82 o 
  -8   3  28       32.55       41.15      5.69 o 
  -7   3  28       28.09       26.30      4.42 o 
  -6   3  28       83.51      101.28      7.77 o 
  -5   3  28      107.80      116.69      7.94 o 
  -4   3  28       51.82       47.27      5.80 o 
  -3   3  28      187.95      186.36      9.53 o 
  -2   3  28       14.93        8.12      6.09 o 
  -1   3  28       17.96        8.51      4.32 o 
   0   3  28       97.82      106.72      9.40 o 
   1   3  28       50.80       49.20      7.37 o 
   2   3  28      116.05      113.87     12.11 o 
   3   3  28       64.68       54.98     12.84 o 
   4   3  28      301.53      346.81     13.14 o 
   5   3  28       22.52       27.63      6.89 o 
   6   3  28       11.60       13.02      5.56 o 
 -10   4  28       22.05       20.82      6.04 o 
  -9   4  28       15.93        7.79      3.87 o 
  -8   4  28      121.64      131.54      6.83 o 
  -7   4  28        8.84        8.72      3.94 o 
  -6   4  28       96.86       90.86      6.37 o 
  -5   4  28       94.19       92.61      6.43 o 
  -4   4  28      294.53      319.12     13.65 o 
  -3   4  28       32.86       40.00      7.15 o 
  -2   4  28      382.92      402.56     12.78 o 
  -1   4  28      393.54      416.47     13.42 o 
   0   4  28      315.00      327.92     16.95 o 
   1   4  28       48.98       58.28      6.69 o 
   2   4  28        2.38        0.05      3.80 o 
   3   4  28       53.84       51.45      7.24 o 
   4   4  28       21.21       19.77      5.37 o 
   5   4  28      496.10      557.52     15.07 o 
  -9   5  28       42.22       52.43      7.81 o 
  -8   5  28       10.92       13.35      3.87 o 
  -7   5  28        6.79        5.14      3.79 o 
  -6   5  28      139.72      143.84      7.88 o 
  -5   5  28       28.45       32.38      4.63 o 
  -4   5  28       27.04       29.07      4.37 o 
  -3   5  28       51.52       56.22      5.53 o 
  -2   5  28        7.60        4.01      3.05 o 
  -1   5  28        8.75       15.13      3.75 o 
   0   5  28       69.70       59.17      8.24 o 
   1   5  28       98.78      123.39      7.72 o 
   2   5  28       24.61       15.46      4.75 o 
   3   5  28       56.49       64.11      7.77 o 
   4   5  28       41.11       45.59      6.69 o 
   5   5  28       61.52       75.83     14.68 o 
  -8   6  28       79.51       73.52      7.70 o 
  -7   6  28       69.21       86.02      6.49 o 
  -6   6  28       12.74        9.95      4.10 o 
  -5   6  28       59.20       57.74      5.62 o 
  -4   6  28       37.88       25.49      4.50 o 
  -3   6  28       37.27       34.65      4.49 o 
  -2   6  28       60.89       58.92      4.82 o 
  -1   6  28      333.89      363.80     11.32 o 
   0   6  28      299.93      337.09     11.08 o 
   1   6  28       79.79       76.86      6.51 o 
   2   6  28       93.01       91.30     10.95 o 
   3   6  28       38.60       54.23      7.08 o 
   4   6  28       26.68       24.46     11.01 o 
  -7   7  28       49.59       59.72      8.52 o 
  -6   7  28      198.51      218.62      9.61 o 
  -5   7  28        5.57        2.57      3.88 o 
  -4   7  28       34.38       30.34      4.16 o 
  -3   7  28      112.99      118.63      6.85 o 
  -2   7  28       37.58       38.34      4.75 o 
  -1   7  28       42.26       34.58      4.54 o 
   0   7  28       55.16       63.75      6.27 o 
   1   7  28       54.69       67.21      6.67 o 
   2   7  28        7.63        0.00      6.05 o 
  -4   8  28      105.07      104.10      8.05 o 
  -3   8  28      355.86      384.80     10.75 o 
  -2   8  28       18.78       14.93      5.06 o 
  -1   8  28       27.01       30.11      5.63 o 
   0   8  28       42.69       46.91      9.05 o 
 -10   0  29      126.35      150.46     17.74 o 
  -9   0  29        2.44       -0.24     10.40 o 
  -8   0  29        0.01       -0.61      6.05 o 
  -7   0  29       20.69       13.45     10.40 o 
  -6   0  29       38.00       33.11      8.18 o 
  -5   0  29        3.17       -3.18      6.11 o 
  -4   0  29      385.16      373.03     16.72 o 
  -3   0  29        0.01       -0.98      6.44 o 
  -2   0  29        2.53        0.49      7.34 o 
  -1   0  29      138.99      141.17     17.74 o 
   0   0  29       18.84       26.30      7.78 o 
   1   0  29        9.29       15.90      9.79 o 
   2   0  29       76.94       99.74     10.79 o 
   3   0  29        2.08       12.23      6.12 o 
   4   0  29        0.93       18.35      6.12 o 
   5   0  29      129.31      168.79     20.79 o 
   6   0  29        5.27        9.79      8.56 o 
 -10   1  29       18.68       21.18      5.58 o 
  -9   1  29        2.24        3.68      4.83 o 
  -8   1  29       89.59       96.18      7.63 o 
  -7   1  29       18.34       23.59      5.55 o 
  -6   1  29      111.51      120.96      9.71 o 
  -5   1  29      216.52      199.77      9.51 o 
  -4   1  29       52.24       58.28      6.05 o 
  -3   1  29       52.59       56.64      6.31 o 
  -2   1  29       86.48       95.71      7.44 o 
  -1   1  29      211.77      217.44      9.76 o 
   0   1  29       56.58       61.65      7.51 o 
   1   1  29        6.04        3.67      4.44 o 
   2   1  29       23.06       22.64      6.78 o 
   3   1  29        3.37        5.59      3.96 o 
   4   1  29       20.96       28.37      6.69 o 
   5   1  29      121.84      166.85     25.69 o 
   6   1  29       19.24       57.49     11.01 o 
 -10   2  29       98.82      108.56     10.24 o 
  -9   2  29       19.69       28.18      6.71 o 
  -8   2  29       42.53       46.82      5.90 o 
  -7   2  29       17.17        6.05      4.66 o 
  -6   2  29       43.82       35.10      5.89 o 
  -5   2  29       51.41       45.37      6.05 o 
  -4   2  29       69.67       68.50      6.69 o 
  -3   2  29       47.44       56.55      6.31 o 
  -2   2  29       28.16       31.39      5.69 o 
  -1   2  29       49.46       45.57      6.07 o 
   0   2  29      153.25      149.35     10.81 o 
   1   2  29       19.99        8.32      6.11 o 
   2   2  29       36.04       35.58      7.64 o 
   3   2  29        6.11       12.91      4.24 o 
   4   2  29       42.82       27.97      6.15 o 
   5   2  29       49.66       54.91      7.98 o 
 -10   3  29       97.26       96.63     14.68 o 
  -9   3  29       49.11       62.16      6.87 o 
  -8   3  29      157.76      173.64      9.84 o 
  -7   3  29        4.32        7.98      4.43 o 
  -6   3  29       71.34       65.06      6.75 o 
  -5   3  29       39.67       35.34      5.89 o 
  -4   3  29       10.58       12.59      4.75 o 
  -3   3  29       11.73       18.98      5.92 o 
  -2   3  29       58.89       57.31      8.69 o 
  -1   3  29      114.53      118.76      8.53 o 
   0   3  29       78.96       78.59      8.47 o 
   1   3  29       39.17       35.18      7.91 o 
   2   3  29        2.23       -3.67     11.01 o 
   3   3  29        7.86       13.75      5.30 o 
   4   3  29       33.68       32.67      5.25 o 
   5   3  29      265.84      303.45     14.01 o 
  -9   4  29       38.84       47.34      5.93 o 
  -8   4  29       47.12       47.96      5.53 o 
  -7   4  29       27.90       31.76      5.62 o 
  -6   4  29       67.18       69.71      6.69 o 
  -5   4  29       90.20      109.02      9.68 o 
  -4   4  29      131.79      127.77     10.24 o 
  -3   4  29       24.32       24.05      6.74 o 
  -2   4  29      152.02      171.10     11.44 o 
  -1   4  29      584.21      579.16     18.01 o 
   0   4  29       45.78       48.18      8.25 o 
   1   4  29       29.95       22.56     11.69 o 
   2   4  29        8.27        3.15      4.44 o 
   3   4  29        0.20       -0.97      3.82 o 
   4   4  29        8.34       14.02      8.80 o 
   5   4  29       60.15       72.62      9.69 o 
  -9   5  29       62.69       61.68      7.20 o 
  -8   5  29      163.10      180.90      7.95 o 
  -7   5  29        6.75        3.20      3.86 o 
  -6   5  29      120.39      122.80     10.20 o 
  -5   5  29       36.23       32.97      4.67 o 
  -4   5  29      191.32      199.93     13.40 o 
  -3   5  29       65.88       70.70      6.93 o 
  -2   5  29       15.06       11.73      4.72 o 
  -1   5  29      177.93      182.68     10.43 o 
   0   5  29       33.98       31.49      5.05 o 
   1   5  29      139.29      141.69      8.58 o 
   2   5  29       61.24       65.69      7.13 o 
   3   5  29       59.60       51.01      7.24 o 
   4   5  29      266.25      225.14     16.51 o 
  -8   6  29       14.44       14.15      7.95 o 
  -7   6  29       25.24       32.33      6.28 o 
  -6   6  29       21.83       25.97      4.58 o 
  -5   6  29      140.77      150.71      8.16 o 
  -4   6  29      192.29      211.72     10.53 o 
  -3   6  29       66.62       68.61      6.14 o 
  -2   6  29      233.91      230.14      9.08 o 
  -1   6  29      267.51      282.08     10.93 o 
   0   6  29      126.52      133.73     11.33 o 
   1   6  29       19.36       13.26      4.29 o 
   2   6  29       33.20       46.58      7.28 o 
   3   6  29       22.66       19.57     11.01 o 
  -6   7  29       23.49       25.80      6.44 o 
  -5   7  29       86.64       92.26      9.89 o 
  -4   7  29       91.21       87.41      7.07 o 
  -3   7  29       39.30       40.30      5.28 o 
  -2   7  29       11.18       11.30      3.50 o 
  -1   7  29       66.03       81.47      7.29 o 
   0   7  29       48.52       40.75      7.94 o 
   1   7  29       24.28       21.73      6.43 o 
  -9   0  30       88.32       86.26     12.84 o 
  -8   0  30      120.31      123.06     12.84 o 
  -7   0  30        0.57        3.67      6.12 o 
  -6   0  30      311.58      401.86     18.10 o 
  -5   0  30        4.75        4.43      9.17 o 
  -4   0  30      437.76      441.76     18.46 o 
  -3   0  30        1.48       -5.94      5.87 o 
  -2   0  30        3.34        7.19      7.95 o 
  -1   0  30       24.93       26.13     20.18 o 
   0   0  30        1.69        9.79      9.79 o 
   1   0  30        0.75        2.45      9.79 o 
   2   0  30        2.19       -4.08     12.23 o 
   3   0  30        7.72       11.01      6.12 o 
   5   0  30       33.69       20.79      8.56 o 
  -9   1  30       46.16       45.71      6.89 o 
  -8   1  30      101.56      115.88      8.53 o 
  -7   1  30       26.50       24.46      5.50 o 
  -6   1  30      110.43      111.69      8.10 o 
  -5   1  30       56.63       76.97     10.39 o 
  -4   1  30        9.29        9.89      4.96 o 
  -3   1  30      168.79      175.27      9.18 o 
  -2   1  30       47.64       47.75      6.20 o 
  -1   1  30      136.24      161.24      9.11 o 
   0   1  30      223.51      250.56     12.23 o 
   1   1  30      105.21      110.08     15.90 o 
   2   1  30       21.68       23.02      7.01 o 
   3   1  30       92.80      110.76     18.03 o 
   4   1  30       32.83       18.87      5.60 o 
   5   1  30       62.12       74.47      9.92 o 
  -9   2  30       57.95       74.27      8.90 o 
  -8   2  30        3.63        3.63      4.66 o 
  -7   2  30        5.81       13.46      5.28 o 
  -6   2  30       28.35       36.68      5.60 o 
  -5   2  30       14.65       19.75      5.17 o 
  -4   2  30      135.82      133.86      8.40 o 
  -3   2  30      211.79      233.85     10.26 o 
  -2   2  30       36.91       33.51      6.50 o 
  -1   2  30       25.73       40.99      7.37 o 
   0   2  30       31.58       26.39      8.18 o 
   1   2  30       54.97       43.62     23.85 o 
   2   2  30       66.57       66.09      9.92 o 
   3   2  30        1.04       -1.40      5.87 o 
   4   2  30      145.80      152.38     14.63 o 
   5   2  30      142.13      215.16     17.23 o 
  -9   3  30       38.26       46.48     12.23 o 
  -8   3  30      130.32      136.29      9.02 o 
  -7   3  30        5.79        2.98      4.59 o 
  -6   3  30       86.11       98.94      7.77 o 
  -5   3  30        5.50        5.58      4.87 o 
  -4   3  30      134.96      115.09      8.17 o 
  -3   3  30      287.26      297.34     15.54 o 
  -2   3  30       70.68       62.75      8.09 o 
  -1   3  30      157.11      168.77     19.02 o 
   0   3  30      254.18      267.08     11.54 o 
   1   3  30        0.35       -4.09      8.75 o 
   2   3  30       14.23       13.16      5.30 o 
   3   3  30       26.42       25.83      6.43 o 
   4   3  30      150.32      170.39     12.58 o 
  -9   4  30       22.06       28.13     11.01 o 
  -8   4  30        2.04        8.35      4.96 o 
  -7   4  30        4.16        0.39      3.59 o 
  -6   4  30       43.81       48.61      5.61 o 
  -5   4  30      118.49      116.26      8.17 o 
  -4   4  30      105.89       83.76      9.00 o 
  -3   4  30      423.76      411.71     15.88 o 
  -2   4  30      118.23       99.23     12.36 o 
  -1   4  30      166.09      181.79     11.96 o 
   0   4  30       38.30       47.08      9.00 o 
   1   4  30       69.88       88.34      8.58 o 
   2   4  30       23.51       12.76      6.75 o 
   3   4  30       22.88       19.59      9.22 o 
   4   4  30       87.53       85.62     15.90 o 
  -8   5  30       53.28       51.05      9.79 o 
  -7   5  30       84.72      115.60      8.71 o 
  -6   5  30       49.24       38.07      6.05 o 
  -5   5  30       14.23       18.20      4.77 o 
  -4   5  30        2.70        8.31      4.50 o 
  -3   5  30      119.30      121.21      8.66 o 
  -2   5  30      157.57      169.36     12.36 o 
  -1   5  30      112.57      122.06      8.51 o 
   0   5  30      166.62      168.71     13.59 o 
   1   5  30      109.28      113.70      9.01 o 
   2   5  30       13.47       18.39      6.71 o 
   3   5  30       26.18       27.01      6.09 o 
  -7   6  30       65.09       56.14      8.18 o 
  -6   6  30       71.67       67.68     15.90 o 
  -5   6  30       16.21        8.20      4.11 o 
  -4   6  30       64.65       60.39      7.08 o 
  -3   6  30       91.47      118.09      8.74 o 
  -2   6  30       15.23        9.81      5.75 o 
  -1   6  30        4.01       -1.16      5.47 o 
   0   6  30      129.68      154.76      8.87 o 
   1   6  30       38.73       45.06      7.94 o 
   2   6  30      187.79      238.37     22.02 o 
  -4   7  30       21.55       26.50      6.02 o 
  -3   7  30       52.18       43.41      9.05 o 
  -2   7  30       52.93       54.30     12.22 o 
  -1   7  30       36.52       40.31      7.06 o 
  -9   0  31       14.47       17.12      9.79 o 
  -8   0  31       22.38       27.94      9.79 o 
  -7   0  31       39.57       39.89     12.84 o 
  -6   0  31      143.46      164.15     13.76 o 
  -5   0  31       71.80       74.17     10.27 o 
  -4   0  31      235.00      269.61     15.84 o 
  -3   0  31       10.63       13.96      7.31 o 
  -2   0  31      436.83      469.21     18.97 o 
  -1   0  31        0.45       -3.75      6.76 o 
   0   0  31      206.93      205.49     19.57 o 
   1   0  31        2.00        3.67      8.56 o 
   4   0  31      253.23      315.57     24.46 o 
  -9   1  31        0.41       -3.67      8.56 o 
  -8   1  31       56.98       66.11     14.65 o 
  -7   1  31       34.31       37.77      6.20 o 
  -6   1  31       16.43       15.88      5.17 o 
  -5   1  31       28.40       33.98      6.26 o 
  -4   1  31      197.94      200.98      9.81 o 
  -3   1  31      335.10      383.80     12.61 o 
  -2   1  31       16.36       21.47      5.17 o 
  -1   1  31      833.01      904.07     19.09 o 
   0   1  31       12.80        8.89      6.44 o 
   1   1  31       44.27       48.93     13.45 o 
   2   1  31        3.25       -4.08      8.56 o 
   3   1  31        7.69       21.63      6.76 o 
   4   1  31       89.54      104.58     11.24 o 
  -9   2  31        3.36       14.68      9.79 o 
  -8   2  31        0.23       -1.58      4.66 o 
  -7   2  31       38.53       32.71      5.55 o 
  -6   2  31       97.33      103.16      7.88 o 
  -5   2  31       32.58       28.31      6.89 o 
  -4   2  31       72.94       80.04      7.24 o 
  -3   2  31      201.28      192.75      9.81 o 
  -2   2  31      299.48      285.96     11.41 o 
  -1   2  31       21.82       13.92      6.57 o 
   0   2  31        8.52       18.35     11.62 o 
   1   2  31       81.85      100.56     14.07 o 
   2   2  31       42.52       46.32     19.57 o 
   3   2  31       20.67       31.24      8.52 o 
   4   2  31      117.51      150.69     14.70 o 
  -8   3  31       17.23       13.45      9.79 o 
  -7   3  31       64.49       65.52      7.04 o 
  -6   3  31       19.44       12.88      5.17 o 
  -5   3  31       81.17       80.24      8.65 o 
  -4   3  31       10.07        8.19      6.28 o 
  -3   3  31        5.80        1.54      5.70 o 
  -2   3  31      118.42      128.14     10.55 o 
  -1   3  31      159.92      180.41     40.97 o 
   0   3  31      157.08      174.33     14.25 o 
   1   3  31      139.56      138.93     13.38 o 
   2   3  31       35.70       28.81      7.64 o 
   3   3  31      156.05      121.18     13.84 o 
  -8   4  31       39.46       39.14     11.01 o 
  -7   4  31       28.96       27.86      5.90 o 
  -6   4  31       28.59       20.97      6.80 o 
  -5   4  31      234.20      213.71     13.09 o 
  -4   4  31       53.13       43.45      6.31 o 
  -3   4  31      113.09      122.00      8.79 o 
  -2   4  31      128.24      155.49      9.53 o 
  -1   4  31       33.70       40.06      6.78 o 
   0   4  31        1.17       -5.24      3.88 o 
   1   4  31       74.19       65.55      9.05 o 
   2   4  31        1.75        0.81      8.75 o 
   3   4  31       85.11       95.65     11.24 o 
  -7   5  31       64.03       80.73     13.45 o 
  -6   5  31        3.65       -2.20      7.95 o 
  -5   5  31      121.56      135.23      9.18 o 
  -4   5  31       34.03       37.28      8.12 o 
  -3   5  31       52.75       38.92      6.13 o 
  -2   5  31       16.79       19.48      5.33 o 
  -1   5  31       80.19       87.15      7.78 o 
   0   5  31      445.39      460.10     14.77 o 
   1   5  31      198.43      214.40     31.19 o 
   2   5  31        2.65       -5.20      5.50 o 
  -5   6  31      240.36      221.04     26.91 o 
  -4   6  31       87.90       88.68     11.24 o 
  -3   6  31       87.07       82.54      9.45 o 
  -2   6  31       97.13      110.94     12.89 o 
  -1   6  31        3.87       10.78     10.43 o 
   0   6  31       54.58       45.24      7.37 o 
  -8   0  32       40.43       36.69     11.01 o 
  -7   0  32        7.42       12.23      7.64 o 
  -6   0  32        0.14        1.80      7.01 o 
  -5   0  32       75.62       66.84      9.95 o 
  -4   0  32       90.02       95.93     11.14 o 
  -3   0  32       37.25       38.92      8.52 o 
  -2   0  32        6.69       28.87      8.52 o 
  -1   0  32        0.50        1.94      7.31 o 
   0   0  32      125.64      168.79     18.35 o 
   1   0  32       49.94       73.39     14.68 o 
  -8   1  32       44.97       62.38     12.23 o 
  -7   1  32      186.27      208.09     12.05 o 
  -6   1  32       95.88      118.76      8.40 o 
  -5   1  32        4.54        6.04      4.68 o 
  -4   1  32      149.08      154.37      9.23 o 
  -3   1  32      385.29      395.04     12.73 o 
  -2   1  32       56.94       61.36      7.47 o 
  -1   1  32      190.05      194.54     10.21 o 
   0   1  32        1.41        2.45      9.79 o 
   1   1  32        8.61       17.12     11.01 o 
   2   1  32       59.39       70.94     15.90 o 
   3   1  32       56.95       90.51     14.68 o 
  -8   2  32      135.27      172.46     19.57 o 
  -7   2  32        8.48        6.37      5.06 o 
  -6   2  32       13.24       10.76      5.28 o 
  -5   2  32       35.41       31.91      5.96 o 
  -4   2  32       12.85       13.56      4.87 o 
  -3   2  32       27.46       23.08      5.69 o 
  -2   2  32      130.49      153.99     11.85 o 
  -1   2  32       46.79       70.71     10.79 o 
   0   2  32      120.13      121.09     17.12 o 
   1   2  32       23.17       31.80     12.23 o 
   2   2  32       39.34       50.15     13.45 o 
   3   2  32       42.11       51.00     12.23 o 
  -8   3  32       33.34       19.57     11.01 o 
  -7   3  32        1.19        2.28      6.73 o 
  -6   3  32       45.35       45.77      6.46 o 
  -5   3  32       37.76       40.45      5.99 o 
  -4   3  32       75.67       85.43      9.47 o 
  -3   3  32      213.68      218.19     12.86 o 
  -2   3  32      376.69      443.35     16.41 o 
  -1   3  32       74.53       85.77     11.65 o 
   0   3  32       28.45       46.19     10.40 o 
   1   3  32      101.67      106.41     18.35 o 
   2   3  32       14.54       13.31      7.01 o 
  -6   4  32       39.69       46.48     14.68 o 
  -5   4  32       30.73       21.82      6.99 o 
  -4   4  32       38.52       34.60      7.51 o 
  -3   4  32      176.21      182.89     12.38 o 
  -2   4  32       27.82       20.01      6.80 o 
  -1   4  32      250.07      272.73     17.71 o 
   0   4  32      139.00      143.69     20.79 o 
   1   4  32       40.54       19.57      9.79 o 
   2   4  32      138.24      127.54     12.52 o 
  -6   5  32       79.74       62.38     12.23 o 
  -5   5  32       63.76       68.11      9.69 o 
  -4   5  32      101.81      103.54     10.05 o 
  -3   5  32       83.78       76.17      8.81 o 
  -2   5  32       72.06       72.95     10.58 o 
  -1   5  32       15.10       20.86      7.91 o 
   0   5  32       28.28       34.15      6.26 o 
  -7   0  33       49.25       72.16     13.45 o 
  -6   0  33      186.30      229.85     21.40 o 
  -5   0  33        1.77        0.61      7.34 o 
  -4   0  33      154.70      163.54     13.76 o 
  -3   0  33      142.07      191.87     15.90 o 
  -2   0  33       54.91       56.67      9.92 o 
  -1   0  33        2.77       -4.89      9.79 o 
   0   0  33      179.64      203.04     20.79 o 
  -7   1  33       39.18       45.26     11.01 o 
  -6   1  33      181.14      185.72     10.71 o 
  -5   1  33      257.19      275.08     11.60 o 
  -4   1  33       63.63       72.97      7.55 o 
  -3   1  33       19.41       14.76      5.37 o 
  -2   1  33       18.38       12.61      5.28 o 
  -1   1  33      120.32      129.18     13.38 o 
   0   1  33       34.28       12.23     11.01 o 
   1   1  33        0.51        4.89      9.79 o 
   2   1  33       21.73        8.56     12.23 o 
  -7   2  33       15.54        9.79      9.79 o 
  -6   2  33       37.67       25.26      7.77 o 
  -5   2  33       35.97       46.40      7.94 o 
  -4   2  33      120.46      123.63      8.74 o 
  -3   2  33      243.17      257.99     13.80 o 
  -2   2  33       17.18       15.58      6.28 o 
  -1   2  33      143.70      137.77     13.76 o 
   0   2  33       58.57       77.06     15.90 o 
   1   2  33       25.22       39.14     12.23 o 
   2   2  33       20.23       -1.22     11.01 o 
  -7   3  33       11.12       17.12      8.56 o 
  -6   3  33      150.99      178.58     18.35 o 
  -5   3  33      144.16      146.89     14.73 o 
  -4   3  33       88.38       86.96      9.34 o 
  -3   3  33       48.20       58.62      8.42 o 
  -2   3  33      133.72      146.01     11.44 o 
  -1   3  33       48.24       40.03      9.40 o 
   0   3  33        1.69       15.90     11.01 o 
   1   3  33        9.82       -6.12      9.79 o 
  -5   4  33        5.47       13.45     13.45 o 
  -4   4  33       17.25       17.12      8.65 o 
  -3   4  33      167.38      197.69     16.36 o 
  -2   4  33       72.39       50.15     14.68 o 
  -1   4  33      109.23      123.54     20.79 o 
  -3   5  33       64.26       57.53     13.45 o 
  -2   5  33      122.45      162.68     18.35 o 
  -6   0  34       20.43       17.12     11.01 o 
  -5   0  34       38.07       29.53     11.62 o 
  -4   0  34      154.38      187.41     18.35 o 
  -3   0  34       93.16      106.47     14.07 o 
  -2   0  34      107.50      105.06     19.57 o 
  -1   0  34        1.55        2.45      8.56 o 
   0   0  34        0.14       -6.12      9.79 o 
  -6   1  34       29.43       41.59     11.01 o 
  -5   1  34      161.28      165.90      9.84 o 
  -4   1  34       44.90       42.89      6.52 o 
  -3   1  34      374.53      394.29     13.71 o 
  -2   1  34      181.86      197.53     13.06 o 
  -1   1  34       19.77       11.01     11.01 o 
   0   1  34       51.44       41.59     13.45 o 
   1   1  34        2.84       -7.34      9.79 o 
  -6   2  34      134.26      127.21     17.12 o 
  -5   2  34       23.61       14.87      8.18 o 
  -4   2  34       19.86       24.96      5.90 o 
  -3   2  34      117.10      118.34     10.95 o 
  -2   2  34      520.20      543.98     18.53 o 
  -1   2  34       35.47       33.55      9.05 o 
   0   2  34       23.94       42.81     13.45 o 
  -4   3  34       32.91       48.93     14.68 o 
  -3   3  34      242.70      261.14     18.58 o 
  -2   3  34      226.96      243.40     26.91 o 
  -1   3  34       78.74       85.62     17.12 o 
  -4   0  35      385.00      490.00     21.18 o 
  -3   0  35      307.32      373.34     40.97 o 
  -2   0  35      158.77      179.80     15.12 o 
  -1   0  35      122.28      146.78     18.35 o 
  -5   1  35       90.83       66.05     13.45 o 
  -4   1  35      123.06      120.84     12.84 o 
  -3   1  35      505.57      570.52     16.00 o 
  -2   1  35       39.41       48.35      8.63 o 
  -1   1  35      145.97      190.81     22.02 o 
  -3   2  35      235.77      267.88     24.46 o 
  -2   2  35      176.94      195.70     23.24 o 
                                                 
